# Supplementary material for: Genome-Wide Assessment of Outer Membrane Vesicle Production in Escherichia coli
Source: PLoS One. 2015 Sep 25;10(9):e0139200. doi: 10.1371/journal.pone.0139200 (PMC4583269; doi:10.1371/journal.pone.0139200)
Supplement: S1 Table — (XLSX) [file pone.0139200.s002.xlsx]

## Sheet: legend
Supplementary Table 1. Outer membrane vesiculation values for 3,908 mutants of the E. coli Keio collection
Column	Description
CommonName	Four-letter gene designation
bID	E. coli K12 unique identifier
GenBankID	Gene Bank unique identifier
OMV.Trial1	Replicate 1 outer membrane vesiculation values
OMV.Trial2	Replicate 2 outer membrane vesiculation values
OMV.Trial3	Replicate 3 outer membrane vesiculation values
OMV.Trial4	Replicate 4 outer membrane vesiculation values
OMV.Trial5	Replicate 5 outer membrane vesiculation values
averageOMV	Average of replicate value
stdevOMV	Standard deviation of replicate values

## Sheet: Table S1
CommonName	bID	GenBankID	OMV.Trial1	OMV.Trial2	OMV.Trial3	OMV.Trial4	OMV.Trial5	average.log.OMV	antilog.OMV.Trial1	antilog.OMV.Trial2	antilog.OMV.Trial3	antilog.OMV.Trial4	antilog.OMV.Trial5	average.antilog.omv	stdev.antilog
thrL	b0001	944742	0.498112	-0.0124715	NA	NA	NA	0.24282	3.14856	0.971692				2.06013	1.53928
thrA	b0002	945803	0.21936	-0.0360092	NA	NA	NA	0.0916754	1.65714	0.92043				1.28879	0.520935
thrB	b0003	947498	0.00460823	-0.16645	NA	NA	NA	-0.0809209	1.01067	0.681632				0.84615	0.232663
thrC	b0004	945198	-0.137941	0.161127	NA	NA	NA	0.0115932	0.727879	1.4492				1.08854	0.510049
yaaX	b0005	944747	0.208919	-0.165308	NA	NA	NA	0.0218053	1.61778	0.683426				1.1506	0.660686
yaaA	b0006	944749	0.148555	-0.0822997	NA	NA	NA	0.0331274	1.40784	0.827371				1.11761	0.410456
yaaJ	b0007	944745	0.229166	0.332453	NA	NA	NA	0.28081	1.69499	2.15007				1.92253	0.321792
talB	b0008	944748	-0.0605376	-0.0766455	NA	NA	NA	-0.0685915	0.869886	0.838213				0.85405	0.0223962
mog	b0009	944760	-0.465101	-0.19374	NA	NA	NA	-0.32942	0.342688	0.640118				0.491403	0.210315
yaaH	b0010	944792	-0.393784	0.0239122	-0.142668	-0.136838	NA	-0.162344	0.403846	1.0566	0.72	0.72973		0.727545	0.266535
yaaW	b0011	944771	0.106402	-0.265324	NA	NA	NA	-0.0794609	1.27762	0.542845				0.910233	0.519565
htgA	b0012	948295	-0.016351	-0.229791	NA	NA	NA	-0.123071	0.96305	0.589127				0.776089	0.264404
yaaI	b0013	944751	-0.114136	-0.347957	NA	NA	NA	-0.231047	0.768889	0.44879				0.608839	0.226344
dnaK	b0014	944750	-1.11143	-0.483536	NA	NA	NA	-0.797481	0.0773703	0.328446				0.202908	0.177537
dnaJ	b0015	944753	-0.535642	-0.501717	NA	NA	NA	-0.51868	0.291312	0.31498				0.303146	0.0167358
nhaA	b0019	944758	-0.0388698	-0.209019	NA	NA	NA	-0.123944	0.914387	0.61799				0.766189	0.209585
nhaR	b0020	944757	0.131139	0.202139	NA	NA	NA	0.166639	1.35251	1.59272				1.47261	0.169855
rpsT	b0023	944759	0.294002	0.255485	NA	NA	NA	0.274744	1.9679	1.80088				1.88439	0.118097
yaaY	b0024	949128	-0.245444	-0.123259	NA	NA	NA	-0.184351	0.568272	0.752907				0.660589	0.130556
fkpB	b0028	944807	0.10808	-0.0909504	NA	NA	NA	0.00856503	1.28257	0.811054				1.04681	0.333411
rihC	b0030	944796	0.0096692	0.0503974	NA	NA	NA	0.0300333	1.02251	1.12305				1.07278	0.0710866
carA	b0032	949025	-0.50515	-0.0551342	NA	NA	NA	-0.280142	0.3125	0.880777				0.596638	0.401832
carB	b0033	944775	0.039172	-0.342836	NA	NA	NA	-0.151832	1.09439	0.454113				0.774251	0.452744
caiF	b0034	944795	0.181308	-0.141342	NA	NA	NA	0.0199832	1.51813	0.722201				1.12016	0.562804
caiE	b0035	948999	0.1672	0.23582	NA	NA	NA	0.20151	1.4696	1.72115				1.59538	0.177874
caiD	b0036	948995	0.0817358	-0.0106599	NA	NA	NA	0.0355379	1.20708	0.975753				1.09142	0.163572
caiC	b0037	944886	0.238194	0.0363149	NA	NA	NA	0.137254	1.73059	1.08721				1.4089	0.454934
caiB	b0038	948997	-0.0544848	0.127294	NA	NA	NA	0.0364044	0.882095	1.34058				1.11134	0.3242
caiA	b0039	949064	0.182307	-0.0489235	NA	NA	NA	0.0666916	1.52162	0.893463				1.20754	0.444175
caiT	b0040	944765	-0.0240799	-0.215951	NA	NA	NA	-0.120016	0.946063	0.608203				0.777133	0.238903
fixA	b0041	947316	0.0344008	0.174533	NA	NA	NA	0.104467	1.08243	1.49463				1.28853	0.291466
fixB	b0042	948939	0.247068	0.100497	NA	NA	NA	0.173782	1.76631	1.26037				1.51334	0.357758
fixC	b0043	948958	0.137741	0.103764	NA	NA	NA	0.120753	1.37322	1.26988				1.32155	0.0730722
fixX	b0044	948590	0.046468	-0.0264766	NA	NA	NA	0.00999571	1.11293	0.940857				1.02689	0.121675
yaaU	b0045	944766	0.281677	0.050273	NA	NA	NA	0.165975	1.91283	1.12272				1.51778	0.55869
kefF	b0046	944767	-0.134917	0.0621545	NA	NA	NA	-0.0363814	0.732964	1.15386				0.943414	0.297621
kefC	b0047	944773	-0.296132	-0.101841	NA	NA	NA	-0.198987	0.50567	0.790969				0.64832	0.201736
apaH	b0049	944770	-0.0939658	0.164556	NA	NA	NA	0.0352953	0.805442	1.46068				1.13306	0.463326
apaG	b0050	944772	0.215826	0.187683	NA	NA	NA	0.201754	1.64371	1.54057				1.59214	0.0729298
ksgA	b0051	944939	-0.0659371	0.157081	NA	NA	NA	0.0455721	0.859138	1.43576				1.14745	0.407732
pdxA	b0052	944919	0.0783915	0.151807	NA	NA	NA	0.115099	1.19782	1.41843				1.30812	0.155993
djlA	b0055	948992	0.367579	-0.0368287	NA	NA	NA	0.165375	2.3312	0.918695				1.62495	0.998789
yabP	b0056	944776	-0.0917132	-0.156396	NA	NA	NA	-0.124055	0.80963	0.697596				0.753613	0.0792203
rluA	b0058	946262	0.183464	0.21567	NA	NA	NA	0.199567	1.52568	1.64312				1.5844	0.0830426
hepA	b0059	948523	-0.45089	-0.395114	NA	NA	NA	-0.423002	0.354087	0.402611				0.378349	0.0343115
polB	b0060	944779	0.161975	0.047508	NA	NA	NA	0.104741	1.45203	1.1156				1.28381	0.237891
araC	b0064	944780	-0.266152	0.0386007	NA	NA	NA	-0.113775	0.541812	1.09295				0.817381	0.389714
yabI	b0065	944783	-0.226218	-0.0499037	NA	NA	NA	-0.138061	0.593994	0.891449				0.742721	0.210332
thiQ	b0066	944785	-0.0691231	-0.318352	NA	NA	NA	-0.193738	0.852858	0.480449				0.666654	0.263333
thiP	b0067	944784	0.0321925	0.12512	NA	NA	NA	0.0786564	1.07694	1.33389				1.20542	0.18169
tbpA	b0068	946306	0.11581	0.0447645	NA	NA	NA	0.0802871	1.3056	1.10857				1.20709	0.139318
sgrR	b0069	944788	0.0493346	0.343028	NA	NA	NA	0.196181	1.1203	2.20307				1.66168	0.765632
setA	b0070	944793	0.247784	0.114573	0.10721	0.11304	NA	0.145652	1.76923	1.30189	1.28	1.2973		1.4121	0.238271
leuD	b0071	945642	-0.421289	-0.185615	NA	NA	NA	-0.303452	0.379062	0.652207				0.515635	0.193142
leuC	b0072	945076	0.0712808	-0.064429	NA	NA	NA	0.0034259	1.17837	0.862126				1.02025	0.223616
leuB	b0073	944798	-0.0807004	-0.00461284	NA	NA	NA	-0.0426566	0.830424	0.989435				0.909929	0.112438
leuA	b0074	947465	-0.238057	-0.00550209	NA	NA	NA	-0.121779	0.57802	0.987411				0.782716	0.289483
leuL	b0075	946072	-0.0927541	0.200003	-0.111633	-0.105804	NA	-0.0275469	0.807692	1.58491	0.773333	0.783784		0.987429	0.398577
leuO	b0076	949034	-0.210336	-0.0791812	NA	NA	NA	-0.144759	0.616118	0.833333				0.724726	0.153594
ilvI	b0077	948793	-0.161523	-0.241699	NA	NA	NA	-0.201611	0.689409	0.573194				0.631301	0.0821769
ilvH	b0078	947267	0.0565891	-0.0971077	NA	NA	NA	-0.0202593	1.13917	0.799636				0.969404	0.240088
fruR	b0080	944804	-0.261109	-0.151607	NA	NA	NA	-0.206358	0.548139	0.70533				0.626735	0.111151
mraZ	b0081	944810	-0.389896	-0.0451953	0.267183	-0.475907	-0.126978	-0.154159	0.407478	0.901166	1.85005	0.334267	0.746486	0.847889	0.607292
mraW	b0082	944806	-0.0377886	-0.110112	NA	NA	NA	-0.0739502	0.916667	0.776047				0.846357	0.0994329
ddlB	b0092	946324	0.341523	0.101976	NA	NA	NA	0.22175	2.19545	1.26467				1.73006	0.65816
mutT	b0099	944824	-0.548048	-0.203592	NA	NA	NA	-0.37582	0.283108	0.625761				0.454434	0.242292
yacG	b0101	945630	0.132694	0.166745	NA	NA	NA	0.149719	1.35736	1.46806				1.41271	0.0782806
yacF	b0102	944873	0.159255	0.25992	NA	NA	NA	0.209588	1.44296	1.81937				1.63116	0.266158
coaE	b0103	949060	-0.00893809	-0.0288768	NA	NA	NA	-0.0189074	0.97963	0.935671				0.95765	0.0310834
guaC	b0104	948986	0.0371607	0.120637	NA	NA	NA	0.0788986	1.08933	1.32019				1.20476	0.163241
hofC	b0106	945806	0.017323	0.00628058	NA	NA	NA	0.0118018	1.04069	1.01457				1.02763	0.0184747
hofB	b0107	947481	0.133829	0.141882	NA	NA	NA	0.137855	1.36091	1.38638				1.37364	0.0180121
ppdD	b0108	945817	-0.00667303	0.0229231	NA	NA	NA	0.00812503	0.984752	1.0542				1.01948	0.0491071
nadC	b0109	948869	0.153172	0.186609	NA	NA	NA	0.169891	1.42289	1.53677				1.47983	0.0805246
ampD	b0110	948877	0.0880178	0.107271	NA	NA	NA	0.0976445	1.22467	1.28018				1.25242	0.0392545
ampE	b0111	946678	0.0703073	0.0767517	NA	NA	NA	0.0735295	1.17573	1.19331				1.18452	0.0124286
aroP	b0112	946018	0.0149035	0.0548969	NA	NA	NA	0.0349002	1.03491	1.13474				1.08483	0.07059
pdhR	b0113	944827	-0.196256	-0.257037	NA	NA	NA	-0.226647	0.63642	0.553303				0.594861	0.0587721
aceE	b0114	944834	-0.143115	-0.136999	NA	NA	NA	-0.140057	0.719259	0.72946				0.724359	0.00721276
aceF	b0115	944794	-0.796014	-1.26417	NA	NA	NA	-1.03009	0.159951	0.0544294				0.10719	0.0746149
lpd	b0116	944854	-0.365784	-0.541399	NA	NA	NA	-0.453592	0.430741	0.287475				0.359108	0.101304
yacH	b0117	944868	0.0839801	-0.176091	NA	NA	NA	-0.0460556	1.21333	0.666667				0.94	0.386552
acnB	b0118	944864	0.111956	-0.2952	NA	NA	NA	-0.0916225	1.29406	0.506757				0.90041	0.55671
yacL	b0119	944809	0.167973	-0.292149	NA	NA	NA	-0.0620878	1.47222	0.51033				0.991276	0.680161
speD	b0120	947719	0.0844143	0.00519144	NA	NA	NA	0.0448029	1.21455	1.01203				1.11329	0.143204
speE	b0121	947726	-0.0092666	0.0716401	NA	NA	NA	0.0311868	0.978889	1.17934				1.07912	0.141742
yacC	b0122	948472	-0.108318	-0.0634563	NA	NA	NA	-0.0858872	0.779259	0.86406				0.821659	0.0599629
cueO	b0123	947736	-0.117718	0.0407268	NA	NA	NA	-0.0384954	0.762575	1.09831				0.930445	0.237404
gcd	b0124	944830	0.0745271	0.0367708	NA	NA	NA	0.055649	1.18721	1.08836				1.13778	0.0698998
hpt	b0125	946624	-0.415913	-0.169895	NA	NA	NA	-0.292904	0.383784	0.676246				0.530015	0.206802
yadG	b0127	944833	-0.0278163	-0.00237883	NA	NA	NA	-0.0150976	0.937959	0.994538				0.966248	0.0400073
yadH	b0128	944836	-0.0800142	0.0868173	NA	NA	NA	0.00340156	0.831737	1.22129				1.02651	0.275453
yadI	b0129	947397	-0.569875	-0.212303	-0.206474	NA	NA	-0.329551	0.269231	0.613333	0.621622			0.501395	0.201103
yadE	b0130	946536	0.23447	0.0537125	NA	NA	NA	0.144091	1.71581	1.13165				1.42373	0.413064
panD	b0131	945686	-0.0928167	0.0415684	NA	NA	NA	-0.0256242	0.807576	1.10045				0.95401	0.20709
yadD	b0132	944781	0.0956039	0.0308052	NA	NA	NA	0.0632045	1.24625	1.07351				1.15988	0.122144
panC	b0133	944958	0.270758	0.459387	NA	NA	NA	0.365073	1.86534	2.87997				2.37265	0.717448
panB	b0134	944839	-0.290982	0.0928529	NA	NA	NA	-0.0990648	0.511702	1.23838				0.87504	0.513836
yadC	b0135	944837	0.0465139	0.0983529	NA	NA	NA	0.0724334	1.11305	1.25416				1.1836	0.0997811
yadK	b0136	944835	-0.190815	-0.0560323	NA	NA	NA	-0.123423	0.644444	0.878957				0.761701	0.165826
yadL	b0137	944829	-0.139995	0.324256	NA	NA	NA	0.0921304	0.724444	2.10987				1.41716	0.979644
yadM	b0138	944828	-0.13814	-0.146236	NA	NA	NA	-0.142188	0.727545	0.714107				0.720826	0.00950178
htrE	b0139	944819	-0.0783744	0.100493	NA	NA	NA	0.0110593	0.834883	1.26036				1.04762	0.300854
ecpD	b0140	944859	-0.0380913	-0.101081	NA	NA	NA	-0.0695861	0.916028	0.792354				0.854191	0.0874509
yadN	b0141	944841	-0.00402645	-0.0141381	NA	NA	NA	-0.00908227	0.990772	0.96797				0.979371	0.0161231
pcnB	b0143	947318	0.298772	0.0495948	NA	NA	NA	0.174183	1.98963	1.12097				1.5553	0.614233
yadB	b0144	944846	-0.229448	0.1508	NA	NA	NA	-0.0393241	0.589592	1.41514				1.00237	0.583751
dksA	b0145	944850	-0.21464	-0.493391	NA	NA	NA	-0.354015	0.610043	0.321077				0.46556	0.20433
sfsA	b0146	944855	0.0366324	0.274867	NA	NA	NA	0.15575	1.08801	1.88307				1.48554	0.562195
ligT	b0147	944848	-0.0343261	0.116506	NA	NA	NA	0.0410898	0.924004	1.30769				1.11585	0.271308
hrpB	b0148	944845	0.0476846	0.0882214	NA	NA	NA	0.067953	1.11605	1.22524				1.17065	0.0772077
mrcB	b0149	944843	0.702722	0.874296	NA	NA	NA	0.788509	5.04338	7.4868				6.26509	1.72776
fhuA	b0150	944856	0.158362	-0.26905	NA	NA	NA	-0.0553435	1.44	0.538208				0.989104	0.637663
fhuC	b0151	945250	0.0100237	0.246324	NA	NA	NA	0.128174	1.02335	1.76329				1.39332	0.523219
fhuD	b0152	947510	0.113787	-0.0552442	NA	NA	NA	0.0292715	1.29953	0.880554				1.09004	0.296263
fhuB	b0153	946890	0.219233	0.0770409	NA	NA	NA	0.148137	1.65666	1.1941				1.42538	0.327079
clcA	b0155	946715	0.226209	-0.0751797	NA	NA	NA	0.0755146	1.68348	0.841047				1.26227	0.595692
yadS	b0157	949062	0.182234	0.00779773	NA	NA	NA	0.0950159	1.52137	1.01812				1.26974	0.355852
btuF	b0158	947574	-0.279311	-0.0917915	NA	NA	NA	-0.185551	0.525641	0.809484				0.667563	0.200708
mtn	b0159	948542	-0.272988	-0.646475	NA	NA	NA	-0.459731	0.533349	0.225697				0.379523	0.217543
dgt	b0160	947177	0.0769446	-0.233114	NA	NA	NA	-0.0780848	1.19384	0.584636				0.889236	0.430769
degP	b0161	947139	0.438626	1.05338	NA	NA	NA	0.746004	2.74553	11.3079				7.02672	6.05452
cdaR	b0162	944860	0.194393	0.0536884	NA	NA	NA	0.124041	1.56456	1.13159				1.34808	0.306161
yaeH	b0163	947044	0.227601	0.458392	NA	NA	NA	0.342996	1.68889	2.87337				2.28113	0.837555
yaeI	b0164	945002	0.19406	0.029844	NA	NA	NA	0.111952	1.56336	1.07113				1.31725	0.348058
glnD	b0167	944863	-0.308426	0.015338	NA	NA	NA	-0.146544	0.491557	1.03595				0.763753	0.384943
hlpA	b0178	944861	0.157123	0.109544	NA	NA	NA	0.133334	1.4359	1.2869				1.3614	0.105359
rnhB	b0183	944852	0.123459	0.184312	NA	NA	NA	0.153886	1.3288	1.52867				1.42873	0.141327
ldcC	b0186	944887	-0.0392509	-0.0630389	NA	NA	NA	-0.0511449	0.913585	0.86489				0.889238	0.0344325
yaeR	b0187	944875	-0.0523681	0.439911	NA	NA	NA	0.193772	0.886404	2.75367				1.82003	1.32035
rof	b0189	944891	0.13269	0.180405	NA	NA	NA	0.156548	1.35734	1.51498				1.43616	0.111462
yaeQ	b0190	946809	-1.22724	0.339324	0.308487	NA	NA	-0.193144	0.0592593	2.18436	2.03464			1.42609	1.18607
yaeJ	b0191	946046	0.154902	0.260956	NA	NA	NA	0.207929	1.42857	1.82371				1.62614	0.279405
nlpE	b0192	946782	0.0603538	0.0206353	NA	NA	NA	0.0404946	1.14909	1.04866				1.09888	0.0710132
yaeF	b0193	944892	0.201176	0.114677	NA	NA	NA	0.157926	1.58919	1.3022				1.44569	0.202933
yaeB	b0195	949112	0.00629727	0.0137617	-0.0244134	0.0666273	0.191693	0.0507931	1.01461	1.03219	0.945337	1.16581	1.55486	1.14256	0.243919
rcsF	b0196	949113	0.163232	0.220488	NA	NA	NA	0.19186	1.45624	1.66145				1.55884	0.145111
metQ	b0197	944893	0.0558841	-0.347511	NA	NA	NA	-0.145813	1.13732	0.449251				0.793288	0.486541
metI	b0198	944894	-0.208126	-0.145212	NA	NA	NA	-0.176669	0.619261	0.715794				0.667528	0.0682593
metN	b0199	944896	0.127394	0.124662	NA	NA	NA	0.126028	1.34089	1.33248				1.33669	0.00594699
gmhB	b0200	944879	0.368125	0.511007	NA	NA	NA	0.439566	2.33413	3.24345				2.78879	0.642982
dkgB	b0207	944901	0.213679	0.184122	NA	NA	NA	0.198901	1.63561	1.528				1.5818	0.0760909
yafC	b0208	947507	0.268444	0.106583	NA	NA	NA	0.187514	1.85543	1.27815				1.56679	0.408196
yafD	b0209	946286	0.602581	0.179524	NA	NA	NA	0.391053	4.0048	1.5119				2.75835	1.76275
yafE	b0210	946197	0.174638	0.324262	NA	NA	NA	0.24945	1.49499	2.1099				1.80244	0.43481
mltD	b0211	945694	0.0841602	0.056544	NA	NA	NA	0.0703521	1.21384	1.13905				1.17644	0.0528797
gloB	b0212	944902	-0.597554	-0.461927	NA	NA	NA	-0.529741	0.252607	0.345202				0.298904	0.065474
yafS	b0213	944903	0.104184	-0.252853	NA	NA	NA	-0.0743348	1.27111	0.558659				0.914885	0.50378
rnhA	b0214	946955	0.132973	0.12621	NA	NA	NA	0.129592	1.35823	1.33724				1.34774	0.014839
dnaQ	b0215	946441	0.0639937	-0.145055	NA	NA	NA	-0.0405309	1.15876	0.716052				0.937406	0.313042
yafT	b0217	949009	0.0213425	0.0489002	NA	NA	NA	0.0351213	1.05037	1.11918				1.08478	0.0486562
yafU	b0218	946644	0.200416	0.203723	NA	NA	NA	0.202069	1.58641	1.59854				1.59247	0.00857613
yafV	b0219	946585	0.259311	0.0621782	NA	NA	NA	0.160745	1.81682	1.15393				1.48537	0.468734
ivy	b0220	946530	-0.178883	-0.0855873	NA	NA	NA	-0.132235	0.662394	0.821131				0.741763	0.112244
fadE	b0221	949007	0.227447	0.152299	NA	NA	NA	0.189873	1.68829	1.42003				1.55416	0.189684
gmhA	b0222	949134	0.601039	0.912383	NA	NA	NA	0.756711	3.99061	8.17302				6.08181	2.95741
yafJ	b0223	944906	-0.396743	-0.10056	NA	NA	NA	-0.248651	0.401104	0.793305				0.597205	0.277328
yafK	b0224	944910	-0.139995	-0.141143	NA	NA	NA	-0.140569	0.724444	0.722533				0.723489	0.00135189
yafQ	b0225	944911	0.257638	0.239247	NA	NA	NA	0.248442	1.80983	1.73479				1.77231	0.0530598
dinJ	b0226	944914	0.00310608	0.0954624	NA	NA	NA	0.0492842	1.00718	1.24584				1.12651	0.16876
yafL	b0227	944899	0.469354	0.197922	NA	NA	NA	0.333638	2.94682	1.57733				2.26208	0.96838
rayT	b0228	944913	0.704502	0.0971363	0.526202	NA	NA	0.442614	5.0641	1.25065	3.35894			3.22456	1.91027
fhiA	b0229	944908	-0.387555	0.147731	-0.457091	NA	NA	-0.232305	0.40968	1.40518	0.349067			0.721308	0.593023
mbhA	b0230	944921	-0.155277	0.0596092	NA	NA	NA	-0.0478341	0.699395	1.14712				0.923258	0.31659
dinB	b0231	944922	0.110254	-0.0279989	NA	NA	NA	0.0411278	1.289	0.937564				1.11328	0.248506
yafN	b0232	944920	-0.651612	-1.38407	NA	NA	NA	-1.01784	0.223043	0.0412979				0.13217	0.128513
yafO	b0233	944916	0.0316328	0.072115	NA	NA	NA	0.0518739	1.07556	1.18063				1.12809	0.0743011
yafP	b0234	944912	-0.474346	-0.0528676	NA	NA	NA	-0.263607	0.33547	0.885386				0.610428	0.388849
ykfJ	b0235	944924	0.206126	0.150267	NA	NA	NA	0.178197	1.60741	1.41341				1.51041	0.137178
prfH	b0236	947374	-0.113819	0.097678	NA	NA	NA	-0.00807038	0.769451	1.25221				1.01083	0.341364
pepD	b0237	945013	0.104748	-0.070214	NA	NA	NA	0.0172672	1.27277	0.850719				1.06174	0.298432
gpt	b0238	944817	0.0510944	0.134141	NA	NA	NA	0.0926175	1.12485	1.36189				1.24337	0.16761
frsA	b0239	946039	-0.291485	0.0693663	NA	NA	NA	-0.111059	0.511111	1.17318				0.842148	0.468156
crl	b0240	945077	0.223156	0.233333	NA	NA	NA	0.228244	1.67169	1.71133				1.69151	0.0280279
phoE	b0241	944926	0.230424	0.0706545	NA	NA	NA	0.150539	1.6999	1.17667				1.43829	0.369983
proB	b0242	946425	0.0437273	0.157542	NA	NA	NA	0.100635	1.10593	1.43728				1.27161	0.234302
proA	b0243	946680	-0.061593	-0.0130388	NA	NA	NA	-0.0373159	0.867775	0.970423				0.919099	0.0725834
ykfI	b0245	946726	0.1507	0.045272	NA	NA	NA	0.0979858	1.41481	1.10987				1.26234	0.215629
yafW	b0246	944929	-0.209168	-0.153633	NA	NA	NA	-0.1814	0.617778	0.702048				0.659913	0.0595883
ykfG	b0247	944930	0.0360938	0.05072	0.0919766	0.0892417	-0.115495	0.0305073	1.08666	1.12388	1.23588	1.22812	0.766486	1.08821	0.191156
yafX	b0248	944931	0.0193845	-0.00570665	NA	NA	NA	0.00683894	1.04565	0.986946				1.0163	0.041507
ykfF	b0249	948839	0.254983	0.0118722	NA	NA	NA	0.133427	1.7988	1.02771				1.41326	0.545239
ykfB	b0250	946846	0.162244	0.179181	NA	NA	NA	0.170712	1.45293	1.51071				1.48182	0.0408595
yafY	b0251	944934	0.41433	0.167819	0.350248	0.356078	NA	0.322119	2.59615	1.4717	2.24	2.27027		2.14453	0.476652
yafZ	b0252	945373	0.213593	0.178532	NA	NA	NA	0.196063	1.63528	1.50846				1.57187	0.0896814
ykfA	b0253	949004	0.225309	0.172429	NA	NA	NA	0.198869	1.68	1.4874				1.5837	0.136186
perR	b0254	945417	-0.0707933	0.164973	NA	NA	NA	0.04709	0.849585	1.46209				1.15584	0.433105
insO	b0257	5061501	0.133572	-0.0283206	0.393947	-0.166088	0.00327418	0.0672768	1.3601	0.93687	2.47712	0.6822	1.00757	1.29277	0.704985
ykfC	b0258	944940	-0.188504	0.180126	NA	NA	NA	-0.00418911	0.647882	1.514				1.08094	0.612437
mmuP	b0260	946284	0.0510513	0.00795725	NA	NA	NA	0.0295043	1.12474	1.01849				1.07161	0.0751278
mmuM	b0261	946143	0.0392227	0.201692	NA	NA	NA	0.120458	1.09452	1.59108				1.3428	0.351124
afuC	b0262	947676	-0.167251	-0.279307	NA	NA	NA	-0.223279	0.680376	0.525646				0.603011	0.10941
afuB	b0263	947073	0.126894	0.0637682	NA	NA	NA	0.0953309	1.33935	1.15816				1.24875	0.12812
yagB	b0266	944944	0.321359	0.26692	NA	NA	NA	0.29414	2.09584	1.84893				1.97239	0.174595
yagA	b0267	944937	0.127105	-0.0390283	0.571401	-0.0208482	-0.0674815	0.11423	1.34	0.914054	3.72736	0.953129	0.856088	1.55813	1.22748
yagE	b0268	944925	0.0522492	-0.0646261	NA	NA	NA	-0.00618847	1.12784	0.861735				0.99479	0.188167
yagF	b0269	944928	0.0513259	-0.201633	NA	NA	NA	-0.0751536	1.12545	0.628589				0.877019	0.351333
yagH	b0271	944949	0.0150208	0.0185872	NA	NA	NA	0.016804	1.03519	1.04373				1.03946	0.00603584
yagI	b0272	945016	0	0.0282066	NA	NA	NA	0.0141033	1	1.0671				1.03355	0.0474494
argF	b0273	944844	-0.179553	0.115213	NA	NA	NA	-0.0321697	0.661374	1.30381				0.982591	0.454269
yagJ	b0276	949094	0.247384	0.0307133	NA	NA	NA	0.139049	1.7676	1.07328				1.42044	0.490958
yagK	b0277	945847	0.363215	0.0855001	NA	NA	NA	0.224357	2.30789	1.21759				1.76274	0.770959
yagL	b0278	945845	0.557229	0.209538	NA	NA	NA	0.383384	3.60769	1.62009				2.61389	1.40545
yagM	b0279	944959	0.133199	0.0340717	NA	NA	NA	0.0836354	1.35894	1.08161				1.22027	0.196098
yagN	b0280	945349	0.244958	0.0910755	NA	NA	NA	0.168017	1.75775	1.23332				1.49554	0.370832
intF	b0281	947351	0.0828155	0.155522	NA	NA	NA	0.119169	1.21008	1.43061				1.32035	0.155938
yagP	b0282	947411	0.351357	0.155889	NA	NA	NA	0.253623	2.24573	1.43182				1.83877	0.575517
yagQ	b0283	945010	-0.0307594	-0.268668	NA	NA	NA	-0.149714	0.931624	0.538682				0.735153	0.277852
yagR	b0284	944961	0.285095	0.0294928	-0.0605066	0.194709	0.346089	0.158976	1.92795	1.07027	0.869948	1.5657	2.21865	1.5305	0.565883
yagS	b0285	945710	0.248023	-0.0138354	-0.148045	0.125527	0.107118	0.0637576	1.7702	0.968645	0.71114	1.33514	1.27973	1.21297	0.400444
yagT	b0286	945330	-0.234827	-0.232691	NA	NA	NA	-0.233759	0.582335	0.585206				0.583771	0.00202987
ykgJ	b0288	945905	0.257477	-0.207561	NA	NA	NA	0.0249581	1.80916	0.620068				1.21461	0.840815
yagV	b0289	946631	0.00156221	0.0799385	NA	NA	NA	0.0407504	1.0036	1.20209				1.10285	0.140354
yagW	b0290	947349	0.224493	0.228168	NA	NA	NA	0.22633	1.67684	1.69109				1.68397	0.0100754
yagX	b0291	947606	0.13432	-0.260001	NA	NA	NA	-0.0628405	1.36245	0.549539				0.955994	0.574814
yagY	b0292	948806	-0.331941	-0.0822276	NA	NA	NA	-0.207085	0.465649	0.827508				0.646579	0.255873
yagZ	b0293	948759	-0.295539	-0.000489898	NA	NA	NA	-0.148015	0.506361	0.998873				0.752617	0.348258
ykgK	b0294	944966	-0.424147	-0.0540728	NA	NA	NA	-0.23911	0.376577	0.882932				0.629754	0.358047
ykgL	b0295	944962	-0.0319239	0.11649	NA	NA	NA	0.0422828	0.929129	1.30764				1.11839	0.26765
ykgM_2	b0296	944960	-0.0787717	0.079743	NA	NA	NA	0.000485648	0.834119	1.20155				1.01784	0.259815
ykgM_1	b0296	944960	0.0239122	-0.147576	NA	NA	NA	-0.0618319	1.0566	0.711908				0.884256	0.243737
eaeH	b0297	944957	0.245213	0.0337069	NA	NA	NA	0.13946	1.75879	1.0807				1.41975	0.479477
ykgA	b0300	944956	0.233431	-0.0507207	NA	NA	NA	0.091355	1.71171	0.889773				1.30074	0.581198
ykgB	b0301	944974	0.15394	0.0495948	NA	NA	NA	0.101767	1.42541	1.12097				1.27319	0.215271
ykgI	b0303	945658	0.0837221	0.129643	NA	NA	NA	0.106682	1.21261	1.34785				1.28023	0.0956297
ykgC	b0304	946092	0.0324447	0.104678	NA	NA	NA	0.0685614	1.07757	1.27256				1.17506	0.137879
ykgD	b0305	945616	-0.0404708	0.0441257	NA	NA	NA	0.00182747	0.911023	1.10694				1.00898	0.138537
ykgE	b0306	948438	0.0306483	-0.0539143	NA	NA	NA	-0.011633	1.07312	0.883254				0.978187	0.134256
ykgF	b0307	944980	0.0822543	0.0936756	NA	NA	NA	0.087965	1.20852	1.24073				1.22462	0.0227716
ykgG	b0308	945906	0.053275	-0.0218312	NA	NA	NA	0.0157219	1.13051	0.950974				1.04074	0.126952
ykgH	b0310	947513	-0.268296	-0.298536	NA	NA	NA	-0.283416	0.539143	0.50288				0.521011	0.0256423
betA	b0311	945716	-0.0184384	0.175152	NA	NA	NA	0.0783571	0.958433	1.49676				1.2276	0.380656
betB	b0312	947376	0.23223	0.152858	NA	NA	NA	0.192544	1.70698	1.42186				1.56442	0.201612
betI	b0313	944981	-0.768507	0.177502	0.0381699	NA	NA	-0.184278	0.170409	1.50488	1.09187			0.922385	0.683188
betT	b0314	945079	-0.125809	-0.151347	NA	NA	NA	-0.138578	0.748499	0.705754				0.727126	0.0302254
yahA	b0315	947459	0.108382	0.349469	NA	NA	NA	0.228925	1.28346	2.23598				1.75972	0.673537
yahB	b0316	945278	0.0637703	-0.115174	NA	NA	NA	-0.0257016	1.15816	0.767055				0.96261	0.276556
yahC	b0317	947337	0.104043	-0.265324	NA	NA	NA	-0.0806405	1.2707	0.542845				0.906773	0.514671
yahD	b0318	947681	-0.30103	0.20412	0.20995	NA	NA	0.0376798	0.5	1.6	1.62162			1.24054	0.641418
yahE	b0319	947134	0.178662	0.19384	NA	NA	NA	0.186251	1.50891	1.56257				1.53574	0.0379466
yahF	b0320	947298	0.238882	0.204725	NA	NA	NA	0.221804	1.73333	1.60223				1.66778	0.092703
yahG	b0321	945379	0.124939	-0.00344095	NA	NA	NA	0.0607489	1.33333	0.992108				1.16272	0.241283
yahH	b0322	945035	0.382979	0.072969	NA	NA	NA	0.227974	2.41534	1.18296				1.79915	0.871429
yahI	b0323	944984	-0.00159115	-0.200957	NA	NA	NA	-0.101274	0.996343	0.629568				0.812956	0.259349
yahJ	b0324	944976	-0.190385	0.0812452	NA	NA	NA	-0.0545701	0.645082	1.20572				0.925399	0.396429
yahK	b0325	944975	0	-0.202245	NA	NA	NA	-0.101123	1	0.627704				0.813852	0.263253
yahL	b0326	944970	-0.00631889	0.0108563	NA	NA	NA	0.00226872	0.985556	1.02531				1.00543	0.0281125
yahM	b0327	944969	0.267813	0.0831815	NA	NA	NA	0.175497	1.85273	1.2111				1.53192	0.453701
yahN	b0328	944968	0.0865942	-0.0519156	NA	NA	NA	0.0173393	1.22066	0.887328				1.05399	0.2357
yahO	b0329	944985	0.00110367	0.195091	NA	NA	NA	0.0980974	1.00254	1.56708				1.28481	0.399187
prpR	b0330	944987	0.136644	0.106617	NA	NA	NA	0.121631	1.36976	1.27825				1.32401	0.0647035
prpB	b0331	944990	0.13622	-0.220161	NA	NA	NA	-0.0419705	1.36842	0.602337				0.985379	0.541704
prpC	b0333	947528	-0.0682847	0.00113967	NA	NA	NA	-0.0335725	0.854506	1.00263				0.928567	0.104738
prpD	b0334	945931	0.462974	0.0952681	0.329059	0.334888	NA	0.305547	2.90385	1.24528	2.13333	2.16216		2.11116	0.678525
prpE	b0335	946891	0.058908	0.137079	NA	NA	NA	0.0979937	1.14527	1.37113				1.2582	0.159709
codB	b0336	944994	0.0904301	-0.00253789	NA	NA	NA	0.0439461	1.23149	0.994173				1.11283	0.167807
codA	b0337	944996	0.167395	-0.0046502	NA	NA	NA	0.0813723	1.47026	0.98935				1.22981	0.340057
cynR	b0338	945001	0.026808	0.169521	NA	NA	NA	0.0981644	1.06367	1.47748				1.27058	0.292604
cynT	b0339	946548	0.0545964	-0.197393	NA	NA	NA	-0.0713984	1.13396	0.634756				0.884356	0.352988
cynS	b0340	948998	0.166075	0.207207	NA	NA	NA	0.186641	1.4658	1.61141				1.53861	0.102964
cynX	b0341	946770	-0.128657	0.0132393	NA	NA	NA	-0.0577086	0.743607	1.03095				0.88728	0.203185
lacA	b0342	945674	-0.121626	0.0944632	NA	NA	NA	-0.0135813	0.755743	1.24298				0.99936	0.344527
lacY	b0343	949083	0.371068	0.35295	NA	NA	NA	0.362009	2.35	2.25398				2.30199	0.067896
lacI	b0345	945007	0.172205	0.146114	NA	NA	NA	0.159159	1.48664	1.39995				1.4433	0.0612931
mhpR	b0346	945938	0.130744	0.152072	NA	NA	NA	0.141408	1.35128	1.41929				1.38529	0.0480958
mhpA	b0347	945197	-0.203389	-0.290241	NA	NA	NA	-0.246815	0.626053	0.512576				0.569315	0.0802403
mhpB	b0348	945047	-0.0482869	-0.0377037	NA	NA	NA	-0.0429953	0.894774	0.916846				0.90581	0.0156075
mhpC	b0349	944954	-0.285863	-0.0670281	NA	NA	NA	-0.176446	0.51777	0.856982				0.687376	0.239859
mhpD	b0350	944768	-0.0881948	0.13238	NA	NA	NA	0.0220926	0.816216	1.35638				1.0863	0.38195
mhpF	b0351	945008	0.184617	-0.0819654	NA	NA	NA	0.0513258	1.52974	0.828008				1.17887	0.496198
mhpE	b0352	945012	0.0102313	0.25879	NA	NA	NA	0.134511	1.02384	1.81464				1.41924	0.55918
mhpT	b0353	944997	-0.0286969	-0.148027	NA	NA	NA	-0.0883622	0.936059	0.711169				0.823614	0.159021
yaiL	b0354	944993	0.179804	-0.0396108	NA	NA	NA	0.0700966	1.51288	0.912829				1.21285	0.424299
frmB	b0355	944991	-0.000107352	0.176472	NA	NA	NA	0.0881824	0.999753	1.50132				1.25053	0.354659
frmA	b0356	944988	0.0486238	0.238587	NA	NA	NA	0.143605	1.11847	1.73215				1.42531	0.433942
frmR	b0357	944986	-0.10095	-0.180971	NA	NA	NA	-0.140961	0.792593	0.659218				0.725905	0.0943102
yaiO	b0358	945014	0.0844292	0.253474	NA	NA	NA	0.168951	1.21459	1.79256				1.50357	0.408687
yaiX	b0359	4056039	0.102146	0.223083	NA	NA	NA	0.162615	1.26516	1.67141				1.46829	0.287259
yaiF	b0362	4056039	-0.24749	0	NA	NA	NA	-0.123745	0.565601	1				0.7828	0.307167
yaiP	b0363	945308	0.128241	0.0814602	NA	NA	NA	0.104851	1.34351	1.20631				1.27491	0.0970137
yaiS	b0364	946967	-0.0798448	0.0424152	NA	NA	NA	-0.0187148	0.832061	1.10259				0.967327	0.191295
tauA	b0365	945030	-0.212133	-0.174792	NA	NA	NA	-0.193463	0.613574	0.668663				0.641119	0.0389539
tauB	b0366	945027	0.0495076	-0.112775	NA	NA	NA	-0.0316335	1.12075	0.771304				0.946025	0.247094
tauC	b0367	945026	-0.185463	0.317327	NA	NA	NA	0.065932	0.652435	2.07647				1.36445	1.00695
tauD	b0368	945021	0.212622	0.0288296	NA	NA	NA	0.120726	1.63163	1.06864				1.35013	0.398099
ykiB	b0370	945015	-0.0111822	0.328567	NA	NA	NA	0.158692	0.974581	2.13092				1.55275	0.817653
yaiT	b0371	4056040	-0.460413	-0.102915	NA	NA	NA	-0.281664	0.346407	0.789014				0.56771	0.31297
yaiU	b0374	4056040	-0.275739	-0.142157	NA	NA	NA	-0.208948	0.529982	0.720848				0.625415	0.134962
yaiV	b0375	946902	-0.131995	-0.000489898	NA	NA	NA	-0.0662422	0.737913	0.998873				0.868393	0.184526
ampH	b0376	946904	0.0926638	0.415988	NA	NA	NA	0.254326	1.23784	2.60608				1.92196	0.967496
sbmA	b0377	946884	0	0.132548	NA	NA	NA	0.0662741	1	1.3569				1.17845	0.252367
yaiW	b0378	945038	-0.473819	-0.377381	NA	NA	NA	-0.4256	0.335878	0.419391				0.377635	0.0590529
yaiY	b0379	945223	0.120217	-0.324674	NA	NA	NA	-0.102229	1.31891	0.473506				0.89621	0.597794
yaiZ	b0380	947355	-0.109637	0.0160868	NA	NA	NA	-0.0467752	0.776896	1.03774				0.907316	0.184442
ddlA	b0381	945313	-0.041003	0.154388	NA	NA	NA	0.0566924	0.909907	1.42688				1.16839	0.365556
yaiB	b0382	947709	0.150537	0.243747	NA	NA	NA	0.197142	1.41429	1.75286				1.58357	0.239408
phoA	b0383	945041	-0.0884369	-0.30874	NA	NA	NA	-0.198588	0.815761	0.491202				0.653482	0.229498
psiF	b0384	945040	-0.068524	-0.198249	NA	NA	NA	-0.133387	0.854036	0.633506				0.743771	0.155938
yaiC	b0385	945037	-0.0262473	0.157318	NA	NA	NA	0.0655354	0.941353	1.43654				1.18895	0.350151
proC	b0386	945034	-0.207473	0.161193	NA	NA	NA	-0.0231399	0.620194	1.44942				1.0348	0.586349
yaiI	b0387	945033	-0.386824	-0.218091	NA	NA	NA	-0.302457	0.41037	0.605214				0.507792	0.137775
aroL	b0388	945031	0.00204222	0.270681	NA	NA	NA	0.136362	1.00471	1.86501				1.43486	0.60832
yaiA	b0389	945043	-0.0417243	-1.15553	-0.137024	NA	NA	-0.44476	0.908397	0.0698985	0.729418			0.569238	0.441603
aroM	b0390	945045	0.104874	0.0809562	NA	NA	NA	0.092915	1.27313	1.20491				1.23902	0.0482381
yaiE	b0391	945048	0.119098	-0.0470106	NA	NA	NA	0.0360437	1.31552	0.897407				1.10646	0.295652
ykiA	b0392	945423	0.11941	0.20914	NA	NA	NA	0.164275	1.31647	1.6186				1.46753	0.213641
rdgC	b0393	948585	0.301494	0.0655049	NA	NA	NA	0.183499	2.00214	1.1628				1.58247	0.593501
mak	b0394	949086	-0.19822	-0.0071178	-0.40091	-0.0782582	0.0726771	-0.122366	0.633549	0.983744	0.397274	0.835106	1.18216	0.806367	0.30444
araJ	b0396	949077	0.0619096	0.187845	NA	NA	NA	0.124877	1.15321	1.54115				1.34718	0.274313
sbcC	b0397	949076	-0.0913445	0.0609866	NA	NA	NA	-0.015179	0.810318	1.15076				0.980541	0.240732
sbcD	b0398	945049	-0.191932	0.083295	NA	NA	NA	-0.0543185	0.642788	1.21142				0.927105	0.402084
phoB	b0399	945046	-0.142918	0	NA	NA	NA	-0.0714592	0.719584	1				0.859792	0.198284
phoR	b0400	945044	0.0953114	0.091312	NA	NA	NA	0.0933117	1.24541	1.23399				1.2397	0.00807243
brnQ	b0401	945042	0.12955	0.174824	NA	NA	NA	0.152187	1.34757	1.49563				1.4216	0.104698
proY	b0402	945050	0.159513	0.140025	NA	NA	NA	0.149769	1.44382	1.38046				1.41214	0.0447999
malZ	b0403	949131	-0.00467864	0.0967328	NA	NA	NA	0.0460271	0.989285	1.24949				1.11939	0.183993
yajB	b0404	949132	-0.129506	-0.104068	NA	NA	NA	-0.116787	0.742154	0.786922				0.764538	0.0316556
queA	b0405	944905	-0.0224886	-0.161332	NA	NA	NA	-0.0919103	0.949536	0.689712				0.819624	0.183723
tgt	b0406	949130	0.332617	0.431666	NA	NA	NA	0.382142	2.15089	2.70188				2.42638	0.389612
yajC	b0407	945374	0.0423811	0.120372	NA	NA	NA	0.0813765	1.10251	1.31939				1.21095	0.153357
yajD	b0410	945051	-0.223941	0.0529441	NA	NA	NA	-0.0854985	0.597116	1.12965				0.863383	0.376559
tsx	b0411	946242	-0.104618	-0.277534	NA	NA	NA	-0.191076	0.785926	0.527796				0.656861	0.182525
yajI	b0412	947233	0.191146	0.154048	NA	NA	NA	0.172597	1.55291	1.42577				1.48934	0.0899047
ybaD	b0413	947437	0.158691	-0.0813997	-0.0632962	0.206935	0.108218	0.0658295	1.44109	0.829087	0.864378	1.6104	1.28297	1.20559	0.347672
nusB	b0416	945054	-0.454602	-0.188362	NA	NA	NA	-0.321482	0.351073	0.648094				0.499584	0.210025
pgpA	b0418	947542	-0.00130914	-0.379444	NA	NA	NA	-0.190377	0.99699	0.417403				0.707197	0.40983
yajO	b0419	946903	-0.171935	0.0750647	-0.0425524	-0.0367228	NA	-0.0440364	0.673077	1.18868	0.906667	0.918919		0.921835	0.210812
xseB	b0422	945069	-0.0987964	0.111293	NA	NA	NA	0.00624843	0.796533	1.29209				1.04431	0.350413
thiI	b0423	945067	-0.0439055	-0.0167057	0.166331	0.172161	NA	0.0694703	0.903846	0.962264	1.46667	1.48649		1.20482	0.314811
yajL	b0424	945066	-0.0013225	-0.19558	NA	NA	NA	-0.0984515	0.996959	0.637411				0.817185	0.254239
panE	b0425	945065	0.0341297	0.0895797	NA	NA	NA	0.0618547	1.08176	1.22908				1.15542	0.104172
yajQ	b0426	945063	-0.193676	0.206773	NA	NA	NA	0.00654844	0.640212	1.60981				1.12501	0.685606
yajR	b0427	945058	-0.0167883	-0.177673	NA	NA	NA	-0.0972304	0.962081	0.664244				0.813162	0.210603
cyoE	b0428	945073	0.13902	0.122452	NA	NA	NA	0.130736	1.37727	1.32572				1.3515	0.0364532
cyoD	b0429	944918	0.0855685	-0.049505	NA	NA	NA	0.0180317	1.21778	0.892267				1.05502	0.230172
cyoC	b0430	946897	0.230787	0.0842058	NA	NA	NA	0.157496	1.70132	1.21396				1.45764	0.344615
cyoB	b0431	945615	0.0260538	0.044435	NA	NA	NA	0.0352444	1.06183	1.10773				1.08478	0.0324602
cyoA	b0432	945080	0.0513454	-0.223864	NA	NA	NA	-0.0862593	1.1255	0.597222				0.861361	0.373549
ampG	b0433	946438	0.0324606	0.0874322	NA	NA	NA	0.0599464	1.07761	1.22302				1.15031	0.102819
yajG	b0434	945521	-0.17056	-0.493317	NA	NA	NA	-0.331939	0.675211	0.321131				0.498171	0.250372
tig	b0436	945081	-0.336799	-0.35944	NA	NA	NA	-0.348119	0.46047	0.437079				0.448775	0.0165398
clpP	b0437	945082	0.41045	0.303343	NA	NA	NA	0.356897	2.57306	2.01068				2.29187	0.397663
clpX	b0438	945083	0.206688	-0.15696	NA	NA	NA	0.0248636	1.60949	0.69669				1.15309	0.645445
lon	b0439	945085	-0.040052	-0.332189	NA	NA	NA	-0.186121	0.911902	0.465383				0.688642	0.315736
hupB	b0440	949095	-0.0394068	-0.0743179	NA	NA	NA	-0.0568623	0.913257	0.842718				0.877988	0.0498791
ppiD	b0441	946056	0.148251	0.108287	NA	NA	NA	0.128269	1.40686	1.28318				1.34502	0.087457
ybaV	b0442	945884	-0.0886888	-0.355283	NA	NA	NA	-0.221986	0.815288	0.441283				0.628286	0.264462
ybaW	b0443	945812	-0.121709	0.15285	-0.0878633	-0.242218	0.159014	-0.0279853	0.755599	1.42184	0.816839	0.572508	1.44216	1.00179	0.402947
ybaX	b0444	947034	-0.18234	-0.160739	NA	NA	NA	-0.171539	0.657143	0.690656				0.673899	0.023697
ybaE	b0445	949093	-0.210038	-0.106711	NA	NA	NA	-0.158374	0.616541	0.782148				0.699345	0.117101
cof	b0446	945089	-0.657689	-0.347109	NA	NA	NA	-0.502399	0.219944	0.449667				0.334805	0.162439
ybaO	b0447	945091	0.159872	0.0652919	NA	NA	NA	0.112582	1.44501	1.16223				1.30362	0.199959
mdlA	b0448	945092	-0.0772733	0.0765108	NA	NA	NA	-0.000381251	0.837002	1.19264				1.01482	0.251476
mdlB	b0449	945088	-0.156074	-0.186988	NA	NA	NA	-0.171531	0.698113	0.650148				0.674131	0.0339166
glnK	b0450	945087	-0.201626	-0.238077	NA	NA	NA	-0.219852	0.628599	0.577993				0.603296	0.0357837
amtB	b0451	945084	-0.363866	-0.0622949	NA	NA	NA	-0.213081	0.432647	0.866373				0.64951	0.306691
tesB	b0452	945074	-0.33213	-0.130452	NA	NA	NA	-0.231291	0.465447	0.740539				0.602993	0.19452
ybaY	b0453	945070	0.126661	0.148239	NA	NA	NA	0.13745	1.33863	1.40682				1.37273	0.0482182
ybaZ	b0454	945094	-0.333801	-0.41524	NA	NA	NA	-0.374521	0.463659	0.384379				0.424019	0.0560593
ybaA	b0456	948863	-0.134123	-0.111062	NA	NA	NA	-0.122593	0.734305	0.774351				0.754328	0.0283166
ylaB	b0457	948951	0.121768	-0.0236714	NA	NA	NA	0.0490481	1.32363	0.946953				1.13529	0.266353
ylaC	b0458	948876	0.293302	-0.205546	NA	NA	NA	0.0438779	1.96473	0.622951				1.29384	0.948779
maa	b0459	945096	0.122593	0.26621	NA	NA	NA	0.194402	1.32615	1.84591				1.58603	0.367526
hha	b0460	945098	-0.252675	-0.0306023	NA	NA	NA	-0.141638	0.558889	0.931961				0.745425	0.263802
ybaJ	b0461	945106	0.0479624	0.0647337	NA	NA	NA	0.056348	1.11677	1.16074				1.13875	0.0310916
acrB	b0462	945108	0.0479927	-0.0513337	NA	NA	NA	-0.00167051	1.11684	0.888518				1.00268	0.161451
acrA	b0463	945112	0.416607	0.261444	NA	NA	NA	0.339025	2.6098	1.82576				2.21778	0.554398
acrR	b0464	945516	-0.956744	-0.404454	-0.299874	NA	NA	-0.553691	0.110473	0.394045	0.501332			0.335284	0.201947
kefA	b0465	945132	0.00460823	0.093139	NA	NA	NA	0.0488736	1.01067	1.23919				1.12493	0.161592
ybaM	b0466	945144	-0.377787	-0.310434	NA	NA	NA	-0.34411	0.418999	0.48929				0.454144	0.049703
priC	b0467	945071	-0.314865	-0.0974639	NA	NA	NA	-0.206164	0.484323	0.79898				0.641652	0.222496
ybaN	b0468	945558	-0.159292	-0.0298933	NA	NA	NA	-0.0945925	0.69296	0.933484				0.813222	0.170076
apt	b0469	945113	-0.079651	0.0883598	NA	NA	NA	0.00435438	0.832432	1.22563				1.02903	0.278033
ybaB	b0471	945104	-0.231386	-0.295373	NA	NA	NA	-0.26338	0.586967	0.506555				0.546761	0.0568601
recR	b0472	945100	-0.0786601	-0.0619411	NA	NA	NA	-0.0703006	0.834334	0.867079				0.850707	0.0231545
htpG	b0473	945099	-0.453508	0.264837	0.517482	NA	NA	0.109604	0.351959	1.84008	3.29217			1.82807	1.47014
aes	b0476	947514	-0.0790349	0.251792	NA	NA	NA	0.0863787	0.833614	1.78563				1.30962	0.673179
ybaL	b0478	946576	-0.129534	-0.0858465	NA	NA	NA	-0.10769	0.742105	0.820642				0.781373	0.0555335
fsr	b0479	945119	-0.145978	0.0266075	NA	NA	NA	-0.0596852	0.714533	1.06318				0.888857	0.246532
ushA	b0480	947331	0.0243069	-0.000717419	NA	NA	NA	0.0117948	1.05756	0.998349				1.02796	0.0418715
ybaK	b0481	947083	-0.0970461	-0.232684	NA	NA	NA	-0.164865	0.799749	0.585216				0.692483	0.151698
ybaP	b0482	945124	-0.134498	-0.476632	NA	NA	NA	-0.305565	0.733673	0.333709				0.533691	0.282817
ybaQ	b0483	948800	0.0321847	0.0410889	NA	NA	NA	0.0366368	1.07692	1.09923				1.08808	0.015774
copA	b0484	946106	0.0614794	0.140626	NA	NA	NA	0.101053	1.15207	1.38238				1.26722	0.162849
ybaS	b0485	946187	0.0503973	-0.323268	NA	NA	NA	-0.136436	1.12305	0.475042				0.799043	0.458208
ybaT	b0486	945363	0.0316765	0.133031	NA	NA	NA	0.0823537	1.07566	1.35841				1.21704	0.199932
cueR	b0487	945332	-0.165998	-0.276077	NA	NA	NA	-0.221038	0.682342	0.529569				0.605955	0.108026
ybbJ	b0488	945126	-0.168876	-0.376939	NA	NA	NA	-0.272908	0.677835	0.419817				0.548826	0.182446
ybbK	b0489	947257	-0.0488113	-0.215678	NA	NA	NA	-0.132245	0.893694	0.608586				0.75114	0.201601
ybbL	b0490	946990	0.0723766	0.195857	NA	NA	NA	0.134117	1.18134	1.56985				1.3756	0.274713
ybbM	b0491	945137	0.197511	0.140605	NA	NA	NA	0.169058	1.57584	1.38231				1.47907	0.136847
ybbN	b0492	947119	-0.000815577	0.0663411	NA	NA	NA	0.0327628	0.998124	1.16504				1.08158	0.118028
ybbO	b0493	945337	0.0387526	-0.0262449	NA	NA	NA	0.00625385	1.09333	0.941359				1.01735	0.107462
tesA	b0494	945127	-0.0245964	-0.0133174	NA	NA	NA	-0.0189569	0.944939	0.969801				0.95737	0.0175803
ybbA	b0495	945122	-0.215184	0.0486201	NA	NA	NA	-0.0832822	0.609278	1.11846				0.863869	0.360045
ybbP	b0496	945118	-0.0333912	0.105746	NA	NA	NA	0.0361773	0.925995	1.27569				1.10084	0.247273
rhsD	b0497	945116	-0.113943	-0.0808232	-0.111633	-0.105804	NA	-0.103051	0.769231	0.830189	0.773333	0.783784		0.789134	0.0280471
ybbC	b0498	945115	-0.384182	-0.0179886	NA	NA	NA	-0.201085	0.412874	0.959426				0.68615	0.38647
ylbH	b0499	945114	-0.0876259	-0.239724	NA	NA	NA	-0.163675	0.817286	0.575806				0.696546	0.170752
ybbD	b0500	945133	-0.344787	-0.361336	NA	NA	NA	-0.353061	0.452078	0.435175				0.443626	0.0119524
ybbB	b0503	947063	0.0740471	-0.106639	NA	NA	NA	-0.0162961	1.1859	0.782277				0.984087	0.285403
ybbS	b0504	945139	-0.247437	0.0381836	NA	NA	NA	-0.104626	0.56567	1.0919				0.828786	0.372102
allA	b0505	945141	0.226831	0.027414	NA	NA	NA	0.127123	1.6859	1.06516				1.37553	0.438929
allR	b0506	945333	-0.24051	-0.0183936	NA	NA	NA	-0.129452	0.574765	0.958532				0.766648	0.271364
gcl	b0507	945394	-0.211368	-0.189718	NA	NA	NA	-0.200543	0.614655	0.646074				0.630365	0.0222164
hyi	b0508	946186	-0.00128999	-0.485699	NA	NA	NA	-0.243494	0.997034	0.326815				0.661924	0.473917
glxR	b0509	945146	0.238843	0.0983316	NA	NA	NA	0.168587	1.73318	1.2541				1.49364	0.338759
ybbV	b0510	945145	0.252555	0.118764	NA	NA	NA	0.18566	1.78877	1.31451				1.55164	0.335355
ybbW	b0511	945138	0.00282996	-0.0595044	NA	NA	NA	-0.0283372	1.00654	0.871958				0.939248	0.095162
allB	b0512	945134	-0.201472	-0.22876	NA	NA	NA	-0.215116	0.628823	0.590528				0.609675	0.0270783
ybbY	b0513	945131	-0.095058	-0.195023	NA	NA	NA	-0.14504	0.803419	0.63823				0.720825	0.116806
glxK	b0514	945129	-0.466126	-0.36703	NA	NA	NA	-0.416578	0.34188	0.429507				0.385694	0.0619613
ylbA	b0515	945149	-0.0578341	-0.181511	NA	NA	NA	-0.119672	0.875318	0.658399				0.766859	0.153385
allC	b0516	945150	-0.234083	-0.0143988	NA	NA	NA	-0.124241	0.583333	0.967389				0.775361	0.271569
allD	b0517	948342	0.556998	0.386962	NA	NA	NA	0.47198	3.60577	2.4376				3.02168	0.826022
fdrA	b0518	946298	-0.124449	0.126525	NA	NA	NA	0.00103806	0.750846	1.33821				1.04453	0.415331
ylbE_2	b0519	4056025	0.313735	-0.00147135	0.342878	NA	NA	0.218381	2.05937	0.996618	2.20231			1.75277	0.658732
ylbF	b0520	945195	-0.299192	0.26956	-0.538114	NA	NA	-0.189248	0.50212	1.8602	0.289659			0.883994	0.85207
ybcF	b0521	944972	-0.0849726	-0.220928	NA	NA	NA	-0.15295	0.822294	0.601273				0.711784	0.156286
purK	b0522	945153	-0.157614	-0.3127	NA	NA	NA	-0.235157	0.695642	0.486744				0.591193	0.147713
purE	b0523	949031	-0.218602	0.144565	NA	NA	NA	-0.0370185	0.604503	1.39497				0.999736	0.558944
ybcI	b0527	945155	0.253591	0.190695	NA	NA	NA	0.222143	1.79304	1.5513				1.67217	0.170942
ybcJ	b0528	945158	-0.0673938	-0.241028	NA	NA	NA	-0.154211	0.856261	0.57408				0.71517	0.199532
sfmA	b0530	945522	-0.656427	-0.00313172	-0.304532	NA	NA	-0.321364	0.220584	0.992815	0.495984			0.569794	0.391371
sfmC	b0531	945367	0.10761	-0.0916192	NA	NA	NA	0.00799544	1.28118	0.809806				1.04549	0.333312
sfmD	b0532	945160	0.248047	0.143647	NA	NA	NA	0.195847	1.7703	1.39202				1.58116	0.26748
sfmH	b0533	945407	-0.0156856	0.0566829	NA	NA	NA	0.0204986	0.964527	1.13942				1.05197	0.123666
sfmF	b0534	944977	-0.0620429	0.0196263	NA	NA	NA	-0.0212083	0.866876	1.04623				0.956552	0.126821
fimZ	b0535	947079	-0.106689	0.0175084	NA	NA	NA	-0.0445905	0.782187	1.04114				0.911663	0.183106
intD	b0537	947162	0.139581	0.0576686	NA	NA	NA	0.0986249	1.37905	1.14201				1.26053	0.167618
ybcC	b0539	947902	-0.0878544	-0.164647	NA	NA	NA	-0.126251	0.816856	0.684468				0.750662	0.0936127
renD	b0542	945024	-0.0187352	-0.241546	NA	NA	NA	-0.130141	0.957778	0.573395				0.765586	0.2718
emrE	b0543	948442	-0.171819	-0.222503	NA	NA	NA	-0.197161	0.673258	0.599097				0.636177	0.0524391
ybcK	b0544	945166	-0.375744	-0.0761538	NA	NA	NA	-0.225949	0.420975	0.839163				0.630069	0.295704
ybcL	b0545	945165	-0.438099	-0.180588	NA	NA	NA	-0.309343	0.364671	0.6598				0.512235	0.208688
ybcM	b0546	945163	-0.167275	-0.125421	NA	NA	NA	-0.146348	0.680338	0.749168				0.714753	0.0486699
ybcN	b0547	945162	0.382263	0.394894	NA	NA	NA	0.388578	2.41137	2.48253				2.44695	0.0503176
ninE	b0548	945151	0.0835015	0.225984	NA	NA	NA	0.154743	1.212	1.68261				1.4473	0.332775
ybcO	b0549	945147	0.201256	0.2871	NA	NA	NA	0.244178	1.58948	1.93687				1.76317	0.245637
rusA	b0550	945174	0.0282568	0.0455451	NA	NA	NA	0.0369009	1.06723	1.11057				1.0889	0.0306467
ybcQ	b0551	945177	-0.0405095	-0.783571	-0.168634	NA	NA	-0.330905	0.910941	0.1646	0.678213			0.584585	0.381878
nmpC	b0553	946786	-0.292019	0.0255725	NA	NA	NA	-0.133223	0.510482	1.06065				0.785567	0.389028
essD	b0554	947545	0.278868	0.458095	NA	NA	NA	0.368482	1.9005	2.87141				2.38595	0.686535
ybcS	b0555	947539	0.0453172	-0.0510709	NA	NA	NA	-0.00287684	1.10999	0.889056				0.999521	0.15622
rzpD	b0556	945929	0.204264	-0.284038	NA	NA	NA	-0.0398872	1.60053	0.519951				1.06024	0.764084
borD	b0557	948980	0.0184924	-0.019372	NA	NA	NA	-0.000439813	1.0435	0.956375				0.999937	0.0616068
ybcV	b0558	945178	0.116235	0.0543498	NA	NA	NA	0.0852925	1.30688	1.13331				1.2201	0.122729
ybcW	b0559	945175	-0.157568	-0.0842991	NA	NA	NA	-0.120933	0.695716	0.823571				0.759644	0.0904067
nohB	b0560	945172	0.0702684	-0.450987	NA	NA	NA	-0.190359	1.17562	0.354008				0.764816	0.58097
tfaD	b0561	945171	-0.0284644	-0.163207	NA	NA	NA	-0.0958358	0.93656	0.686741				0.81165	0.176649
ybcY	b0562	945170	-0.308144	-0.41769	NA	NA	NA	-0.362917	0.491876	0.382217				0.437046	0.0775408
ylcE	b0563	945183	-0.161272	-0.301946	NA	NA	NA	-0.231609	0.689808	0.498946				0.594377	0.134959
appY	b0564	948797	0.121956	0.198232	NA	NA	NA	0.160094	1.32421	1.57845				1.45133	0.179779
ompT	b0565	945185	-0.13505	0.0207991	NA	NA	NA	-0.0571254	0.73274	1.04906				0.890899	0.22367
envY	b0566	949114	0.0135461	0.0171023	NA	NA	NA	0.0153242	1.03168	1.04017				1.03592	0.00599811
ybcH	b0567	945186	0.312302	0.0252042	NA	NA	NA	0.168753	2.05259	1.05975				1.55617	0.70204
nfrA	b0568	944741	-0.0287717	-0.215006	NA	NA	NA	-0.121889	0.935897	0.609529				0.772713	0.230778
nfrB	b0569	945849	0.175017	-0.0269521	NA	NA	NA	0.0740322	1.49629	0.939827				1.21806	0.393481
cusS	b0570	945978	0.283245	-0.0797727	NA	NA	NA	0.101736	1.91975	0.832199				1.37598	0.769017
cusR	b0571	945003	-0.420216	-0.436819	NA	NA	NA	-0.428518	0.38	0.365747				0.372874	0.0100783
cusC	b0572	946288	0.0718851	-0.00797635	NA	NA	NA	0.0319544	1.18001	0.981801				1.0809	0.140154
cusF	b0573	945188	0.0826057	0.00728292	NA	NA	NA	0.0449443	1.2095	1.01691				1.11321	0.136181
cusB	b0574	945189	0.216913	0.0726314	NA	NA	NA	0.144772	1.64783	1.18204				1.41494	0.329367
cusA	b0575	945191	-0.130334	-0.303297	NA	NA	NA	-0.216815	0.740741	0.497397				0.619069	0.17207
pheP	b0576	945199	-0.00396619	-0.0579079	NA	NA	NA	-0.030937	0.990909	0.875169				0.933039	0.0818404
ybdG	b0577	946243	-0.197681	-0.165323	NA	NA	NA	-0.181502	0.634336	0.683403				0.658869	0.0346958
nfnB	b0578	945778	-0.0674612	0.00460093	NA	NA	NA	-0.0314302	0.856128	1.01065				0.933389	0.109264
ybdF	b0579	948302	-0.070536	-0.101027	NA	NA	NA	-0.0857813	0.850088	0.792453				0.821271	0.0407543
ybdJ	b0580	947183	-0.308835	-0.133676	NA	NA	NA	-0.221256	0.491094	0.735062				0.613078	0.172511
ybdK	b0581	947246	-0.107953	-0.0467371	NA	NA	NA	-0.0773451	0.779915	0.897972				0.838943	0.0834793
fepA	b0584	945193	0.11799	0.00067114	NA	NA	NA	0.0593305	1.31217	1.00155				1.15686	0.219643
fes	b0585	945181	0.137783	0.225378	NA	NA	NA	0.181581	1.37336	1.68027				1.52681	0.217018
entF	b0586	945184	-0.00349506	-0.0716838	NA	NA	NA	-0.0375894	0.991985	0.847844				0.919915	0.101922
fepE	b0587	945180	0.104535	-0.0658065	NA	NA	NA	0.0193644	1.27214	0.859396				1.06577	0.291854
fepC	b0588	945201	0.204551	-0.117861	NA	NA	NA	0.0433451	1.60159	0.762324				1.18196	0.593449
fepG	b0589	945209	0.0996013	-0.192592	NA	NA	NA	-0.0464953	1.25777	0.641812				0.949791	0.435548
fepD	b0590	945214	-0.0969249	-0.382382	NA	NA	NA	-0.239654	0.799973	0.414589				0.607281	0.272507
ybdA	b0591	946268	0.102397	-0.0329258	NA	NA	NA	0.0347357	1.26589	0.926988				1.09644	0.239642
fepB	b0592	947538	-0.255618	-0.218106	NA	NA	NA	-0.236862	0.555114	0.605193				0.580153	0.0354111
entC	b0593	945511	-0.0168941	0.141727	NA	NA	NA	0.0624163	0.961847	1.38588				1.17387	0.299839
entE	b0594	947426	-0.186947	0.13653	NA	NA	NA	-0.0252086	0.650208	1.3694				1.0098	0.508545
entB	b0595	946178	-0.148054	0.110996	NA	NA	NA	-0.0185287	0.711125	1.29121				1.00117	0.410181
entA	b0596	945284	0.00750096	0.00822357	NA	NA	NA	0.00786226	1.01742	1.01912				1.01827	0.00119804
cstA	b0598	945213	0.180505	0.0928734	NA	NA	NA	0.136689	1.51532	1.23844				1.37688	0.19579
ybdH	b0599	945212	-0.459392	-0.0576387	NA	NA	NA	-0.258516	0.347222	0.875712				0.611467	0.373699
ybdL	b0600	945211	-0.209912	-0.550973	NA	NA	NA	-0.380443	0.61672	0.281207				0.448964	0.237244
ybdM	b0601	945206	-0.797356	-0.0659686	-0.0597396	NA	NA	-0.307688	0.159457	0.859076	0.871486			0.630006	0.407555
ybdN	b0602	945205	-0.416375	-0.408848	NA	NA	NA	-0.412611	0.383376	0.390079				0.386727	0.00473986
ybdO	b0603	945216	0.0712952	0.075251	NA	NA	NA	0.0732731	1.17841	1.18919				1.1838	0.00762441
dsbG	b0604	945224	-0.0091291	0.0731506	NA	NA	NA	0.0320108	0.979199	1.18345				1.08133	0.144429
ahpC	b0605	945225	0.292412	0.552821	NA	NA	NA	0.422616	1.9607	3.57126				2.76598	1.13883
ahpF	b0606	947540	0.568739	0.0815236	NA	NA	NA	0.325131	3.70458	1.20649				2.45553	1.76642
uspG	b0607	945229	0.0844191	-0.00894355	NA	NA	NA	0.0377378	1.21456	0.979617				1.09709	0.16613
ybdR	b0608	949067	-0.0253891	0.000521884	NA	NA	NA	-0.0124336	0.943215	1.0012				0.972209	0.041003
rnk	b0610	947546	-0.0854166	-0.12622	NA	NA	NA	-0.105818	0.821454	0.747791				0.784622	0.0520881
rna	b0611	949065	0.130562	-0.134189	NA	NA	NA	-0.00181335	1.35071	0.734194				1.04245	0.435943
citT	b0612	949070	-0.0436193	-0.0850374	NA	NA	NA	-0.0643283	0.904442	0.822172				0.863307	0.0581738
citG	b0613	946395	0.159718	0.0124652	NA	NA	NA	0.0860916	1.4445	1.02912				1.23681	0.29372
citX	b0614	949084	0.149499	0.0749288	NA	NA	NA	0.112214	1.41091	1.18831				1.29961	0.157402
citF	b0615	945230	0.18062	-0.0884012	NA	NA	NA	0.0461094	1.51572	0.815828				1.16578	0.4949
citE	b0616	945406	-0.0759002	0.169373	NA	NA	NA	0.0467365	0.839653	1.47697				1.15831	0.450655
citD	b0617	945415	0.203937	-0.0869862	NA	NA	NA	0.0584754	1.59933	0.818491				1.20891	0.552134
citC	b0618	945231	-0.129627	0.0716367	NA	NA	NA	-0.0289952	0.741947	1.17933				0.96064	0.309279
citA	b0619	945233	0.242715	-0.0948162	NA	NA	NA	0.0739496	1.7487	0.803866				1.27628	0.668098
citB	b0620	947008	0.120893	0.156351	NA	NA	NA	0.138622	1.32097	1.43335				1.37716	0.079462
dcuC_2	b0621	945000	-0.484517	0.127571	NA	NA	NA	-0.178473	0.327705	1.34144				0.834573	0.716819
dcuC_1	b0621	945000	0.132745	0.180997	NA	NA	NA	0.156871	1.35752	1.51704				1.43728	0.1128
crcA	b0622	946360	-0.0142751	-0.137778	NA	NA	NA	-0.0760264	0.967665	0.728152				0.847908	0.169361
cspE	b0623	947024	0.192315	0.0263389	NA	NA	NA	0.109327	1.55709	1.06252				1.30981	0.349714
crcB	b0624	945798	-0.360727	0.0273055	NA	NA	NA	-0.166711	0.435786	1.06489				0.750339	0.444845
ybeH	b0625	4056041	-0.0453243	-0.0355762	NA	NA	NA	-0.0404502	0.900898	0.921348				0.911123	0.0144604
ybeM	b0626	4056041	0.110071	0.362084	0.0170333	0.0228629	NA	0.128013	1.28846	2.30189	1.04	1.05405		1.4211	0.598147
tatE	b0627	945228	-0.169943	0.137333	NA	NA	NA	-0.0163046	0.676172	1.37193				1.02405	0.491979
lipA	b0628	945227	-0.761622	-0.794231	NA	NA	NA	-0.777926	0.173132	0.160609				0.166871	0.00885566
ybeF	b0629	945219	-0.000534681	-0.10768	NA	NA	NA	-0.0541072	0.99877	0.780405				0.889588	0.154407
lipB	b0630	945217	-0.251217	-0.177719	NA	NA	NA	-0.214468	0.560767	0.664172				0.61247	0.0731184
ybeD	b0631	945220	-0.113835	-0.22084	NA	NA	NA	-0.167337	0.769424	0.601395				0.685409	0.118814
dacA	b0632	945222	0.306604	0.383464	NA	NA	NA	0.345034	2.02584	2.41804				2.22194	0.27733
rlpA	b0633	945241	0.100819	0.216381	NA	NA	NA	0.1586	1.2613	1.64582				1.45356	0.271892
ybeA	b0636	945239	-0.1829	0.509325	0.129817	NA	NA	0.152081	0.656296	3.23091	1.34839			1.7452	1.33239
ybeB	b0637	945237	0.03635	0.144619	NA	NA	NA	0.0904845	1.0873	1.39514				1.24122	0.217677
cobC	b0638	945246	0.0548487	-0.0167057	-0.00582954	0	NA	0.00807836	1.13462	0.962264	0.986667	1		1.02089	0.0774125
ybeL	b0643	945252	0.460093	0.326234	NA	NA	NA	0.393164	2.88465	2.1195				2.50208	0.541039
ybeQ	b0644	945251	0.0760423	0.0991877	NA	NA	NA	0.087615	1.19136	1.25657				1.22397	0.0461138
ybeR	b0645	945249	0.203337	-0.220382	NA	NA	NA	-0.00852292	1.59712	0.602029				1.09957	0.703633
djlB	b0646	945245	-0.0667627	-0.177072	NA	NA	NA	-0.121917	0.857506	0.665163				0.761335	0.136007
ybeT	b0647	945243	-0.371422	0.128563	NA	NA	NA	-0.121429	0.425185	1.34451				0.884846	0.650058
ybeU	b0648	945244	0.0183913	-0.187501	NA	NA	NA	-0.0845549	1.04326	0.64938				0.846318	0.278513
djlC	b0649	945253	0.24599	-0.0927513	NA	NA	NA	0.0766192	1.76193	0.807697				1.28482	0.674748
hscC	b0650	945218	0.0901766	0.205719	NA	NA	NA	0.147948	1.23077	1.6059				1.41834	0.26526
rihA	b0651	945503	0.121052	0.341321	NA	NA	NA	0.231187	1.32145	2.19443				1.75794	0.617284
gltL	b0652	945254	0.107846	-0.0721685	NA	NA	NA	0.0178387	1.28188	0.846899				1.06439	0.307575
gltK	b0653	947354	-0.152933	-0.0389209	NA	NA	NA	-0.095927	0.703181	0.91428				0.80873	0.14927
gltJ	b0654	945443	-0.0410594	-0.391324	NA	NA	NA	-0.216192	0.909789	0.406141				0.657965	0.356133
gltI	b0655	946938	-0.312095	-0.271538	NA	NA	NA	-0.291817	0.487421	0.535133				0.511277	0.0337373
ybeX	b0658	946417	-0.224578	-0.417769	NA	NA	NA	-0.321174	0.596241	0.382148				0.489194	0.151386
ybeY	b0659	946430	0.0998523	0.147581	NA	NA	NA	0.123717	1.2585	1.40469				1.33159	0.103375
ybeZ	b0660	948044	0.184605	-0.277076	NA	NA	NA	-0.0462352	1.5297	0.528353				1.02902	0.708057
miaB	b0661	945260	0.120749	0.336313	NA	NA	NA	0.228531	1.32053	2.16927				1.7449	0.600145
asnB	b0674	945281	-0.167491	0.209279	NA	NA	NA	0.0208942	0.68	1.61912				1.14956	0.664059
nagD	b0675	945283	-0.17521	-0.289012	NA	NA	NA	-0.232111	0.668021	0.51403				0.591025	0.108888
nagC	b0676	945285	-0.0237484	-0.0295093	NA	NA	NA	-0.0266288	0.946786	0.934309				0.940547	0.00882207
nagA	b0677	945289	0.130679	0.160973	NA	NA	NA	0.145826	1.35107	1.44868				1.39988	0.0690186
nagB	b0678	945290	-0.0386718	0.139242	NA	NA	NA	0.0502851	0.914804	1.37798				1.14639	0.327512
nagE	b0679	945292	0.0524341	-0.238232	NA	NA	NA	-0.0928991	1.12832	0.577787				0.853056	0.389289
ybfM	b0681	945296	-0.00110648	0.0798336	NA	NA	NA	0.0393636	0.997455	1.2018				1.09963	0.144496
ybfN	b0682	945713	-0.0402896	-0.190668	NA	NA	NA	-0.115479	0.911403	0.644661				0.778032	0.188615
fur	b0683	945295	-0.195881	-0.547697	NA	NA	NA	-0.371789	0.63697	0.283337				0.460153	0.250056
ybfE	b0685	945291	-0.454807	-0.274553	NA	NA	NA	-0.36468	0.350908	0.531432				0.44117	0.12765
ybfF	b0686	945288	-0.188803	-0.354324	NA	NA	NA	-0.271564	0.647436	0.442258				0.544847	0.145083
seqA	b0687	945272	-0.0526036	-0.0988518	NA	NA	NA	-0.0757277	0.885924	0.796431				0.841178	0.0632809
pgm	b0688	945271	-1.37067	-1.51543	NA	NA	NA	-1.44305	0.0425926	0.0305188				0.0365557	0.00853745
ybfP	b0689	945274	-0.118781	0.0329422	NA	NA	NA	-0.0429196	0.760709	1.0788				0.919756	0.224927
ybfG	b0690	945287	-0.0673938	0.176449	NA	NA	NA	0.0545278	0.856261	1.50124				1.17875	0.456067
ybfH	b0691	945287	-0.0810234	-0.177875	NA	NA	NA	-0.129449	0.829806	0.663934				0.74687	0.117289
potE	b0692	945422	-0.300197	-0.160447	NA	NA	NA	-0.230322	0.50096	0.691119				0.596039	0.134463
speF	b0693	945297	-0.115954	-0.135547	NA	NA	NA	-0.12575	0.765678	0.731903				0.74879	0.0238826
kdpE	b0694	945302	0.125513	0.0180886	NA	NA	NA	0.0718007	1.3351	1.04253				1.18881	0.206876
kdpD	b0695	946744	0.121121	0.116773	NA	NA	NA	0.118947	1.32166	1.3085				1.31508	0.00930976
kdpC	b0696	947508	-0.023865	-0.247626	NA	NA	NA	-0.135746	0.946531	0.565423				0.755977	0.269484
kdpB	b0697	947450	-0.0523279	-0.110617	NA	NA	NA	-0.0814723	0.886486	0.775146				0.830816	0.0787299
kdpA	b0698	946045	0.0994983	-0.220776	NA	NA	NA	-0.060639	1.25747	0.601484				0.929478	0.463854
ybfA	b0699	947452	-0.380374	-0.262565	NA	NA	NA	-0.32147	0.41651	0.546305				0.481408	0.0917787
rhsC	b0700	945306	-0.328637	-0.0717708	NA	NA	NA	-0.200204	0.469205	0.847675				0.65844	0.267619
ybfB	b0702	947566	-0.0188199	0.0973994	NA	NA	NA	0.0392897	0.957591	1.25141				1.1045	0.207761
ybfO	b0703	946124	-0.2097	-0.264463	NA	NA	NA	-0.237081	0.617021	0.543923				0.580472	0.0516885
ybfC	b0704	947288	0.124386	-0.270317	NA	NA	NA	-0.0729654	1.33164	0.53664				0.934139	0.562148
ybfL	b0705	947075	0.121804	0.00271923	NA	NA	NA	0.0622616	1.32374	1.00628				1.16501	0.22448
ybfD	b0706	945176	-0.0402271	0.00936286	NA	NA	NA	-0.0154321	0.911534	1.02179				0.966664	0.0779647
ybgA	b0707	944853	-0.218448	0.216761	NA	NA	NA	-0.000843643	0.604717	1.64725				1.12599	0.737186
phr	b0708	947005	-0.472224	-0.0272492	NA	NA	NA	-0.249736	0.337114	0.939184				0.638149	0.425728
ybgH	b0709	947368	-0.242111	-0.409863	NA	NA	NA	-0.325987	0.57265	0.389168				0.480909	0.129741
ybgI	b0710	945824	-0.265349	-0.0440439	NA	NA	NA	-0.154696	0.542814	0.903558				0.723186	0.255084
ybgJ	b0711	945311	0.177323	0.321729	NA	NA	NA	0.249526	1.50426	2.09763				1.80094	0.419575
ybgK	b0712	945317	0.00227977	0.17354	NA	NA	NA	0.0879098	1.00526	1.49121				1.24824	0.343619
ybgL	b0713	945318	-0.480999	-0.132279	NA	NA	NA	-0.306639	0.33037	0.73743				0.5339	0.287835
nei	b0714	945320	0.0737797	0.109614	NA	NA	NA	0.091697	1.18517	1.28711				1.23614	0.0720817
abrB	b0715	945321	0.15434	0.246367	NA	NA	NA	0.200353	1.42673	1.76346				1.59509	0.23811
ybgO	b0716	947550	-0.391855	-0.117965	NA	NA	NA	-0.25491	0.405644	0.76214				0.583892	0.252081
ybgP	b0717	945110	0.0438037	-0.089584	NA	NA	NA	-0.0228901	1.10612	0.813609				0.959867	0.206839
ybgQ	b0718	946537	0.0285311	-0.0315445	NA	NA	NA	-0.0015067	1.0679	0.929941				0.998921	0.0975525
ybgD	b0719	945325	0.220314	-0.144077	NA	NA	NA	0.0381187	1.66079	0.717667				1.18923	0.666888
gltA	b0720	945323	0.126985	-0.117356	NA	NA	NA	0.00481436	1.33963	0.76321				1.05142	0.40759
sdhC	b0721	945316	-0.104286	-0.0411808	NA	NA	NA	-0.0727335	0.786527	0.909535				0.848031	0.0869793
sdhD	b0722	945322	0.0231505	-0.214681	NA	NA	NA	-0.0957652	1.05475	0.609985				0.832369	0.314498
sdhA	b0723	945402	0.062593	-0.187739	NA	NA	NA	-0.0625731	1.15503	0.649024				0.902027	0.3578
sdhB	b0724	945300	-0.161188	-0.302009	NA	NA	NA	-0.231598	0.689942	0.498874				0.594408	0.135105
sucA	b0726	945303	-0.642785	-0.484023	NA	NA	NA	-0.563404	0.227622	0.328078				0.27785	0.071033
sucB	b0727	945307	-0.413027	-0.300704	NA	NA	NA	-0.356866	0.386343	0.500375				0.443359	0.0806333
sucC	b0728	945312	0.0401644	0.0556217	NA	NA	NA	0.047893	1.09689	1.13664				1.11676	0.0281028
sucD	b0729	945314	0.129829	-0.0379301	NA	NA	NA	0.0459495	1.34843	0.916368				1.1324	0.305515
mngR	b0730	945371	-0.221093	0.0258831	NA	NA	NA	-0.0976049	0.601045	1.06141				0.831228	0.325527
mngA	b0731	945355	-0.0139614	-0.0673553	NA	NA	NA	-0.0406584	0.968364	0.856337				0.91235	0.0792149
mngB	b0732	945359	-0.360588	0.00325064	-0.141123	-0.390394	0.0604937	-0.165672	0.435925	1.00751	0.722564	0.407011	1.14946	0.744495	0.332704
cydB	b0734	945347	-0.0393707	-0.110062	NA	NA	NA	-0.0747166	0.913333	0.776135				0.844734	0.0970135
ybgE	b0735	945326	-0.183334	0.136295	NA	NA	NA	-0.0235196	0.65564	1.36866				1.01215	0.50418
ybgC	b0736	948907	0.172507	0.187846	0.310104	-0.070059	0.136549	0.14739	1.48767	1.54115	2.04223	0.851022	1.36946	1.45831	0.425846
tolQ	b0737	948900	-1.1881	-0.573713	NA	NA	NA	-0.880908	0.0648479	0.266862				0.165855	0.142846
tolR	b0738	945328	0.681089	0.441451	NA	NA	NA	0.56127	4.79832	2.76344				3.78088	1.43887
tolA	b0739	946625	0.541675	0.533403	0.438806	0.444636	NA	0.48963	3.48077	3.41509	2.74667	2.78378		3.10658	0.395362
tolB	b0740	945429	-1.1881	-0.449969	NA	NA	NA	-0.819036	0.0648479	0.354839				0.209843	0.205054
pal	b0741	945004	0.604628	0.423679	NA	NA	NA	0.514153	4.02372	2.65264				3.33818	0.969496
ybgF	b0742	947227	-0.140046	-0.167779	NA	NA	NA	-0.153912	0.724359	0.67955				0.701954	0.0316848
nadA	b0750	945351	-0.133801	-0.285879	NA	NA	NA	-0.20984	0.734851	0.517751				0.626301	0.153512
pnuC	b0751	945350	0.0544872	0.189803	NA	NA	NA	0.122145	1.13367	1.54811				1.34089	0.293055
zitB	b0752	945348	-0.0449334	0.204457	NA	NA	NA	0.0797619	0.901709	1.60124				1.25148	0.494645
ybgS	b0753	945356	-0.063766	-0.411365	NA	NA	NA	-0.237566	0.863444	0.387824				0.625634	0.336314
aroG	b0754	945605	0.0521457	0.031211	NA	NA	NA	0.0416784	1.12758	1.07451				1.10104	0.0375222
gpmA	b0755	945068	-1.36698	-0.921008	NA	NA	NA	-1.144	0.0429553	0.119948				0.0814516	0.0544419
galM	b0756	944943	0.116372	0.239108	NA	NA	NA	0.17774	1.30729	1.73423				1.52076	0.301895
galK	b0757	945358	-0.0519834	-0.142307	NA	NA	NA	-0.0971451	0.88719	0.720598				0.803894	0.117798
galT	b0758	945357	-0.164432	-0.0819654	NA	NA	NA	-0.123199	0.684806	0.828008				0.756407	0.101259
galE	b0759	945354	0.285975	0.130221	NA	NA	NA	0.208098	1.93186	1.34965				1.64075	0.411683
modF	b0760	945368	-0.0763923	-0.0369763	NA	NA	NA	-0.0566843	0.838702	0.918383				0.878542	0.0563427
modE	b0761	945366	0.126892	-0.318286	NA	NA	NA	-0.0956968	1.33934	0.480523				0.909934	0.607278
acrZ	b0762	945365	0.641743	0.208356	NA	NA	NA	0.42505	4.38272	1.61568				2.9992	1.95659
modA	b0763	945364	-0.221957	-0.0341933	NA	NA	NA	-0.128075	0.599851	0.924287				0.762069	0.229411
modB	b0764	945361	0.0490645	-0.0309742	NA	NA	NA	0.00904519	1.1196	0.931163				1.02538	0.133248
modC	b0765	945362	0.0447097	-0.323868	NA	NA	NA	-0.139579	1.10843	0.474386				0.79141	0.448339
ybhA	b0766	945372	-0.25462	-0.278027	NA	NA	NA	-0.266324	0.556391	0.527197				0.541794	0.0206435
ybhE	b0767	946398	0.554546	0.106785	NA	NA	NA	0.330666	3.58547	1.27875				2.43211	1.6311
ybhD	b0768	944869	-0.0916081	-0.13688	NA	NA	NA	-0.114244	0.809826	0.729658				0.769742	0.0566873
ybhH	b0769	945375	-0.0962146	0.000248397	NA	NA	NA	-0.0479831	0.801282	1.00057				0.900927	0.140919
ybhI	b0770	945377	-0.0555421	-0.107952	NA	NA	NA	-0.081747	0.87995	0.779916				0.829933	0.0707344
ybhJ	b0771	945380	-0.119106	0.17272	NA	NA	NA	0.0268071	0.760141	1.4884				1.12427	0.514957
ybhC	b0772	945381	0.185852	0.0807248	NA	NA	NA	0.133289	1.5341	1.20427				1.36918	0.23322
ybhB	b0773	945383	-0.277549	-0.000359047	NA	NA	NA	-0.138954	0.527778	0.999174				0.763476	0.333327
bioA	b0774	945376	0.100598	0.177801	NA	NA	NA	0.1392	1.26066	1.50592				1.38329	0.173423
bioB	b0775	945370	-0.223569	0.324608	0.224067	NA	NA	0.108368	0.597627	2.11158	1.6752			1.46147	0.779278
bioF	b0776	945384	-0.264078	-0.202874	NA	NA	NA	-0.233476	0.544405	0.626796				0.585601	0.0582593
bioC	b0777	945388	0.035415	0.0031093	NA	NA	NA	0.0192621	1.08496	1.00719				1.04607	0.0549974
bioD	b0778	945387	-0.0437663	-0.116816	NA	NA	NA	-0.0802913	0.904136	0.764159				0.834147	0.0989787
uvrB	b0779	945385	-0.252313	-0.21337	NA	NA	NA	-0.232841	0.559355	0.611829				0.585592	0.0371047
ybhK	b0780	945390	-0.0277813	0.0254397	NA	NA	NA	-0.00117081	0.938034	1.06033				0.99918	0.0864739
moaA	b0781	945392	0.0233287	-0.00630884	NA	NA	NA	0.00850992	1.05519	0.985578				1.02038	0.0492195
moaB	b0782	945396	0.273289	0.352957	NA	NA	NA	0.313123	1.87624	2.25402				2.06513	0.267126
moaC	b0783	945397	0.0622871	-0.135216	NA	NA	NA	-0.0364645	1.15422	0.73246				0.943338	0.298227
moaD	b0784	945398	0.0934711	-0.268164	NA	NA	NA	-0.0873465	1.24014	0.539307				0.889724	0.495565
moaE	b0785	945399	0.0207979	-0.0932088	NA	NA	NA	-0.0362054	1.04905	0.806847				0.927951	0.171266
ybhL	b0786	945401	0.205227	-0.0497931	NA	NA	NA	0.0777171	1.60409	0.891676				1.24788	0.50375
ybhM	b0787	949001	-0.0750824	0.170831	0.085187	-0.448089	0.126579	-0.0281149	0.841235	1.48194	1.21671	0.356378	1.33838	1.04693	0.45337
ybhN	b0788	945410	0.211606	0.383029	NA	NA	NA	0.297317	1.62782	2.41562				2.02172	0.557059
ybhO	b0789	945409	-0.134996	0.0777656	NA	NA	NA	-0.028615	0.732832	1.19609				0.964463	0.327576
ybhP	b0790	945408	0.314271	0.340326	NA	NA	NA	0.327298	2.06192	2.1894				2.12566	0.0901459
ybhQ	b0791	945405	0.127919	0.0984255	NA	NA	NA	0.113172	1.34251	1.25437				1.29844	0.0623282
ybhR	b0792	945403	0.24153	0.168115	NA	NA	NA	0.204823	1.74393	1.4727				1.60832	0.19179
ybhS	b0793	945411	-0.181678	-0.212857	NA	NA	NA	-0.197267	0.658145	0.612552				0.635349	0.0322392
ybhF	b0794	945413	-0.0991636	0.0449698	NA	NA	NA	-0.0270969	0.79586	1.1091				0.952479	0.221493
ybhG	b0795	945414	0.0445476	-0.224888	NA	NA	NA	-0.0901701	1.10802	0.595816				0.851918	0.362183
ybiH	b0796	945421	-0.0658727	-0.00506996	NA	NA	NA	-0.0354713	0.859265	0.988394				0.92383	0.0913076
rhlE	b0797	945425	0.0213631	-0.0373285	NA	NA	NA	-0.00798273	1.05042	0.917638				0.984029	0.093891
ybiA	b0798	945426	0.353041	0.20314	NA	NA	NA	0.27809	2.25445	1.59639				1.92542	0.465319
dinG	b0799	945431	-0.281501	-0.0773793	NA	NA	NA	-0.17944	0.522997	0.836798				0.679897	0.221891
ybiB	b0800	945424	0.128597	0.00899192	NA	NA	NA	0.0687944	1.34461	1.02092				1.18277	0.228884
ybiC	b0801	945412	-0.416181	-0.177556	NA	NA	NA	-0.296869	0.383547	0.664423				0.523985	0.198609
ybiJ	b0802	945433	-0.0180512	-0.129698	NA	NA	NA	-0.0738745	0.959288	0.741826				0.850557	0.153768
ybiI	b0803	945434	0.0783209	0.141981	NA	NA	NA	0.110151	1.19763	1.3867				1.29216	0.133694
ybiX	b0804	947502	0.0666184	-0.0135067	NA	NA	NA	0.0265558	1.16578	0.969378				1.06758	0.13888
fiu	b0805	946246	-0.0628276	0.144768	NA	NA	NA	0.0409701	0.865311	1.39562				1.13047	0.374986
ybiM	b0806	947523	0.0507802	0.116441	NA	NA	NA	0.0836104	1.12404	1.3075				1.21577	0.129727
ybiN	b0807	944938	-0.105711	0.0541126	NA	NA	NA	-0.0257993	0.783951	1.13269				0.958322	0.246599
ybiO	b0808	945935	0.163397	0.172855	NA	NA	NA	0.168126	1.45679	1.48886				1.47283	0.0226802
glnQ	b0809	945435	-0.00533439	-0.216055	NA	NA	NA	-0.110695	0.987792	0.608058				0.797925	0.268513
glnP	b0810	945621	-0.172227	-0.17586	NA	NA	NA	-0.174044	0.672624	0.667022				0.669823	0.00396111
glnH	b0811	944872	0.0701477	-0.077562	NA	NA	NA	-0.00370717	1.1753	0.836446				1.00587	0.239604
dps	b0812	945101	0.101909	0.0203306	NA	NA	NA	0.0611198	1.26447	1.04793				1.1562	0.153121
rhtA	b0813	947045	-0.290394	0.102393	NA	NA	NA	-0.0940004	0.512397	1.26588				0.889139	0.532794
ompX	b0814	944967	0.112427	0.112704	NA	NA	NA	0.112566	1.29547	1.2963				1.29588	0.000584008
ybiP	b0815	945360	0.238239	0.105682	NA	NA	NA	0.171961	1.73077	1.2755				1.50314	0.32192
mntR	b0817	945437	-0.0581475	-0.187879	NA	NA	NA	-0.123013	0.874687	0.648815				0.761751	0.159716
ybiR	b0818	945438	-0.341903	-0.359564	NA	NA	NA	-0.350734	0.45509	0.436954				0.446022	0.0128241
ybiS	b0819	945441	-0.096774	-0.117691	NA	NA	NA	-0.107232	0.800251	0.762622				0.781436	0.0266074
ybiT	b0820	945440	-0.325147	-0.00430863	NA	NA	NA	-0.164728	0.472991	0.990128				0.73156	0.365671
ybiV	b0822	945432	-0.0457575	0.630316	0.276822	NA	NA	0.287127	0.9	4.2689	1.89157			2.35349	1.7313
ybiW	b0823	945444	-0.113943	-0.261878	0.264818	0.270647	NA	0.039911	0.769231	0.54717	1.84	1.86486		1.25532	0.695499
fsaA	b0825	945449	0.0313907	-0.337441	NA	NA	NA	-0.153025	1.07496	0.45979				0.767373	0.434988
moeB	b0826	945452	-0.108052	-0.288724	NA	NA	NA	-0.198388	0.779737	0.51437				0.647054	0.187643
moeA	b0827	945454	-0.119634	-0.331833	NA	NA	NA	-0.225733	0.759218	0.465765				0.612491	0.207502
iaaA	b0828	945456	-0.328837	-0.0512693	NA	NA	NA	-0.190053	0.46899	0.88865				0.67882	0.296745
yliA	b0829	945457	-0.311103	0.0847868	NA	NA	NA	-0.113158	0.488536	1.21559				0.852063	0.514104
yliB	b0830	945459	0.0586026	-0.183525	NA	NA	NA	-0.0624613	1.14447	0.655352				0.899909	0.345855
yliC	b0831	945460	0.112531	-0.0410452	NA	NA	NA	0.0357429	1.29578	0.909819				1.1028	0.272915
yliD	b0832	945461	0.128482	0.145123	NA	NA	NA	0.136803	1.34426	1.39676				1.37051	0.0371281
yliE	b0833	945462	-0.262118	-0.341769	NA	NA	NA	-0.301944	0.546867	0.45523				0.501049	0.0647972
yliF	b0834	945463	-0.098819	-0.0704742	NA	NA	NA	-0.0846466	0.796491	0.850209				0.82335	0.0379843
yliG	b0835	945465	0.0309779	0.214149	NA	NA	NA	0.122563	1.07393	1.63738				1.35566	0.398414
yliH	b0836	945466	-0.114316	-0.0429371	NA	NA	NA	-0.0786267	0.76857	0.905864				0.837217	0.0970812
yliI	b0837	945467	0.286882	0.014471	NA	NA	NA	0.150677	1.9359	1.03388				1.48489	0.637821
yliJ	b0838	945469	-0.102524	-0.00377174	NA	NA	NA	-0.0531481	0.789724	0.991353				0.890539	0.142573
dacC	b0839	945455	0.0474246	0.061054	-0.0425524	-0.0367228	NA	0.00730086	1.11538	1.15094	0.906667	0.918919		1.02298	0.128155
deoR	b0840	945453	-0.108382	-0.0961363	NA	NA	NA	-0.102259	0.779145	0.801426				0.790286	0.0157554
ybjG	b0841	945450	-0.165626	0.00341078	NA	NA	NA	-0.0811075	0.682927	1.00788				0.845406	0.22978
cmr	b0842	945448	0.0989497	-0.26716	NA	NA	NA	-0.0841052	1.25588	0.540555				0.89822	0.505814
ybjH	b0843	945447	-0.0599434	-0.0881851	NA	NA	NA	-0.0740642	0.871077	0.816234				0.843656	0.0387796
ybjI	b0844	945470	-0.0447374	-0.140483	NA	NA	NA	-0.09261	0.902116	0.723631				0.812874	0.126208
ybjJ	b0845	945471	-0.259341	-0.420312	NA	NA	NA	-0.339826	0.550376	0.379916				0.465146	0.120533
ybjK	b0846	945473	0.0576567	0.023276	NA	NA	NA	0.0404664	1.14198	1.05506				1.09852	0.0614604
ybjL	b0847	945474	0.018174	0.0521483	NA	NA	NA	0.0351611	1.04274	1.12758				1.08516	0.0599962
ybjM	b0848	945477	0.286019	0.369021	NA	NA	NA	0.32752	1.93205	2.33895				2.1355	0.287721
grxA	b0849	945479	-0.226374	-0.336588	NA	NA	NA	-0.281481	0.59378	0.460693				0.527237	0.0941067
ybjC	b0850	945481	-0.53622	-0.470802	NA	NA	NA	-0.503511	0.290925	0.338219				0.314572	0.0334421
nfsA	b0851	945483	-0.188803	0.0263951	NA	NA	NA	-0.0812041	0.647436	1.06266				0.855049	0.293609
rimK	b0852	945484	-0.259204	-0.249877	NA	NA	NA	-0.254541	0.550549	0.5625				0.556524	0.00845097
ybjN	b0853	945482	0.276206	0.389735	NA	NA	NA	0.332971	1.88889	2.45321				2.17105	0.399037
potF	b0854	945480	0.0351644	-0.211883	NA	NA	NA	-0.0883593	1.08434	0.613927				0.849132	0.33263
potG	b0855	945476	-0.0263852	0.0210473	NA	NA	NA	-0.002669	0.941054	1.04966				0.995356	0.0767933
potH	b0856	945475	-0.390825	-0.198057	NA	NA	NA	-0.294441	0.406607	0.633786				0.520197	0.16064
potI	b0857	945485	0.193669	0.22416	NA	NA	NA	0.208914	1.56196	1.67556				1.61876	0.0803301
ybjO	b0858	945488	-0.342349	0.000489346	NA	NA	NA	-0.17093	0.454623	1.00113				0.727875	0.386437
rumB	b0859	947260	0.124168	-0.028285	NA	NA	NA	0.0479417	1.33097	0.936947				1.13396	0.278617
artJ	b0860	948981	-0.276981	-0.316421	NA	NA	NA	-0.296701	0.528468	0.482591				0.505529	0.03244
artM	b0861	949066	-0.0529669	0.0188212	NA	NA	NA	-0.0170728	0.885183	1.04429				0.964737	0.112506
artQ	b0862	949046	0.00813586	-0.00430863	NA	NA	NA	0.00191362	1.01891	0.990128				1.00452	0.020352
artI	b0863	948988	0.157314	0.253376	NA	NA	NA	0.205345	1.43653	1.79216				1.61434	0.251467
artP	b0864	945489	-0.298577	0.0267377	NA	NA	NA	-0.135919	0.502833	1.0635				0.783167	0.396452
ybjP	b0865	945491	-0.424733	-0.0324443	NA	NA	NA	-0.228589	0.376068	0.928017				0.652042	0.390286
ybjQ	b0866	945493	-0.376087	-0.177705	-0.344046	-0.421637	-0.137643	-0.291424	0.420643	0.664194	0.45285	0.378759	0.728378	0.528965	0.156638
ybjR	b0867	945494	0.0261105	-0.454975	NA	NA	NA	-0.214432	1.06197	0.350772				0.706369	0.50289
ybjS	b0868	945495	-0.329014	-0.498999	NA	NA	NA	-0.414007	0.468799	0.316957				0.392878	0.107368
ybjT	b0869	945496	-0.461327	0.0491628	NA	NA	NA	-0.206082	0.345679	1.11986				0.732768	0.547427
ltaE	b0870	944955	-0.276626	0.112375	NA	NA	NA	-0.0821254	0.528901	1.29531				0.912107	0.541935
poxB	b0871	946132	0.137424	0.0742327	NA	NA	NA	0.105829	1.37222	1.1864				1.27931	0.131393
hcr	b0872	947660	-0.164137	-0.172891	NA	NA	NA	-0.168514	0.685273	0.671598				0.678435	0.00966962
hcp	b0873	946592	-0.0687271	-0.0535124	NA	NA	NA	-0.0611197	0.853636	0.884072				0.868854	0.0215212
ybjE	b0874	947142	-0.272306	-0.00407739	NA	NA	NA	-0.138192	0.534188	0.990655				0.762422	0.322771
aqpZ	b0875	945497	-0.272057	-0.442431	NA	NA	NA	-0.357244	0.534495	0.361051				0.447773	0.122643
ybjD	b0876	945498	0.116852	-0.217141	NA	NA	NA	-0.0501446	1.30874	0.606539				0.957638	0.496528
ybjX	b0877	946025	0.244097	-0.000248539	NA	NA	NA	0.121924	1.75427	0.999428				1.37685	0.533756
macA	b0878	947322	-0.0342597	-0.131358	NA	NA	NA	-0.082809	0.924145	0.738995				0.83157	0.130921
macB	b0879	945164	0.331272	0.166771	NA	NA	NA	0.249021	2.14423	1.46815				1.80619	0.47806
cspD	b0880	945669	-0.0179703	-0.161793	NA	NA	NA	-0.0898816	0.959466	0.688981				0.824223	0.191262
clpS	b0881	948443	-0.279311	-0.0709499	NA	NA	NA	-0.17513	0.525641	0.849278				0.68746	0.228846
clpA	b0882	945764	-0.251208	-0.237179	NA	NA	NA	-0.244193	0.560779	0.57919				0.569985	0.0130185
aat	b0885	945490	-0.0235707	-0.308785	NA	NA	NA	-0.166178	0.947173	0.49115				0.719162	0.322457
cydD	b0887	949052	0.149471	-0.0590215	NA	NA	NA	0.0452249	1.41082	0.872928				1.14187	0.380346
trxB	b0888	949054	-0.234098	-0.335104	NA	NA	NA	-0.284601	0.583313	0.462271				0.522792	0.0855901
lrp	b0889	949051	0.296194	-0.250893	0.299392	NA	NA	0.114898	1.97785	0.561186	1.99247			1.5105	0.822165
ycaJ	b0892	945505	-0.19854	-0.481872	NA	NA	NA	-0.340206	0.633083	0.329707				0.481395	0.214519
rarA	b0892	945505	-0.142554	0.262918	NA	NA	NA	0.0601821	0.720189	1.83197				1.27608	0.786146
dmsA	b0894	945508	-0.176946	-0.0919594	NA	NA	NA	-0.134453	0.665356	0.809172				0.737264	0.101693
dmsB	b0895	945507	-0.362713	-0.0470855	NA	NA	NA	-0.204899	0.433798	0.897252				0.665525	0.327712
dmsC	b0896	945502	0.0327706	0.366159	NA	NA	NA	0.199465	1.07838	2.32359				1.70098	0.880498
ycaC	b0897	945512	-0.0478183	-0.190126	NA	NA	NA	-0.118972	0.895739	0.645467				0.770603	0.176969
ycaD	b0898	945515	0.0857527	-0.154815	NA	NA	NA	-0.0345314	1.2183	0.700139				0.959218	0.366392
ycaM	b0899	945518	-0.171935	-0.0340798	-0.111633	-0.105804	NA	-0.105863	0.673077	0.924528	0.773333	0.783784		0.788681	0.103406
ycaN	b0900	945523	0.325609	-0.0484899	NA	NA	NA	0.138559	2.11645	0.894355				1.5054	0.864154
ycaK	b0901	945520	-0.123087	-0.0317178	NA	NA	NA	-0.0774023	0.753205	0.92957				0.841388	0.124709
pflA	b0902	945517	0.23481	0.163972	NA	NA	NA	0.199391	1.71716	1.45872				1.58794	0.182744
pflB	b0903	945514	0.197579	0.268913	NA	NA	NA	0.233246	1.57608	1.85743				1.71676	0.198943
focA	b0904	945513	-0.226482	-0.0868027	NA	NA	NA	-0.156642	0.593633	0.818837				0.706235	0.159243
ycaO	b0905	945509	-0.104159	-0.138022	0.388822	-0.101761	-0.0893468	-0.00889343	0.786758	0.727744	2.44806	0.791114	0.814054	1.11355	0.746695
ycaP	b0906	945525	0.14864	0.0645065	NA	NA	NA	0.106573	1.40812	1.16013				1.28412	0.175355
serC	b0907	945527	0.080687	0.0521395	NA	NA	NA	0.0664132	1.20417	1.12756				1.16586	0.0541702
aroA	b0908	945528	-0.0898038	-0.0632082	NA	NA	NA	-0.076506	0.813198	0.864553				0.838876	0.0363139
ycaL	b0909	945534	0.412286	-0.0336128	NA	NA	NA	0.189336	2.58396	0.925523				1.75474	1.17269
cmk	b0910	945535	-0.414649	-0.731981	NA	NA	NA	-0.573315	0.384902	0.185361				0.285132	0.141097
ihfB	b0912	945533	0.38241	0.458354	NA	NA	NA	0.420382	2.41218	2.87312				2.64265	0.325935
ycaI	b0913	945531	0.0721675	0	NA	NA	NA	0.0360838	1.18078	1				1.09039	0.127828
ycaQ	b0916	945524	-0.0853624	0.0933167	NA	NA	NA	0.00397719	0.821557	1.2397				1.03063	0.295672
ycaR	b0917	945537	0.103541	-0.0475372	NA	NA	NA	0.0280017	1.26923	0.896319				1.08278	0.263688
ycbJ	b0919	945545	0.157912	0.0572569	NA	NA	NA	0.107584	1.43851	1.14092				1.28972	0.210423
smtA	b0921	945547	-0.437521	-0.0792435	NA	NA	NA	-0.258382	0.365157	0.833214				0.599185	0.330966
ycbB	b0925	945541	0.34217	-0.0502562	0.452144	NA	NA	0.248019	2.19872	0.890725	2.83233			1.97392	0.990129
ycbK	b0926	945538	0.0195584	0.259637	NA	NA	NA	0.139598	1.04606	1.81818				1.43212	0.545969
ycbL	b0927	945551	0.48909	-0.0690656	0.285833	NA	NA	0.235286	3.08383	0.852971	1.93122			1.95601	1.11563
aspC	b0928	945553	-0.442251	0.129428	-0.354313	NA	NA	-0.222379	0.361201	1.34719	0.442269			0.716885	0.54736
ompF	b0929	945554	-0.424683	-0.0712925	NA	NA	NA	-0.247988	0.376112	0.848609				0.61236	0.334106
pncB	b0931	946648	-0.184385	-0.127024	NA	NA	NA	-0.155705	0.654056	0.746407				0.700232	0.0653025
pepN	b0932	947253	0.103736	0.107959	NA	NA	NA	0.105847	1.2698	1.28221				1.27601	0.00877468
ssuB	b0933	947220	0.0297622	-0.18163	NA	NA	NA	-0.0759341	1.07093	0.658218				0.864575	0.291834
ssuC	b0934	947216	-0.165467	-0.169318	NA	NA	NA	-0.167393	0.683176	0.677145				0.680161	0.00426465
ssuD	b0935	945557	0.118396	-0.216008	NA	NA	NA	-0.0488063	1.3134	0.608123				0.96076	0.498703
ssuA	b0936	945560	0.0967345	0.162941	NA	NA	NA	0.129838	1.24949	1.45526				1.35238	0.145498
ssuE	b0937	945947	0.0263289	0.0936483	NA	NA	NA	0.0599886	1.0625	1.24065				1.15157	0.125969
ycbQ	b0938	948306	0.266149	-0.186001	NA	NA	NA	0.0400743	1.84565	0.651627				1.24864	0.844302
ycbR	b0939	946773	-0.265615	-0.0524163	NA	NA	NA	-0.159016	0.542482	0.886306				0.714394	0.243121
ycbS	b0940	946934	-0.0403268	-0.11699	NA	NA	NA	-0.0786585	0.911325	0.763853				0.837589	0.104278
elfG	b0941	947185	0.402557	0.344775	NA	NA	NA	0.373666	2.52672	2.21195				2.36933	0.222574
ycbU	b0942	945561	-0.262628	-0.389215	NA	NA	NA	-0.325921	0.546226	0.408117				0.477171	0.0976574
ycbV	b0943	945562	-0.124683	0.133847	NA	NA	NA	0.00458174	0.750441	1.36097				1.0557	0.431706
ycbF	b0944	945559	0.0741092	0.0564191	NA	NA	NA	0.0652642	1.18607	1.13873				1.1624	0.0334754
pyrD	b0945	945556	-0.297385	-0.288708	NA	NA	NA	-0.293047	0.504214	0.514389				0.509302	0.00719515
ycbW	b0946	945552	0.065353	-0.104551	NA	NA	NA	-0.0195988	1.16239	0.786048				0.974221	0.266116
ycbX	b0947	945563	0.189911	-0.0602816	NA	NA	NA	0.0648149	1.5485	0.870399				1.20945	0.47949
ycbY	b0948	945564	0.157485	0.226116	NA	NA	NA	0.1918	1.43709	1.68312				1.56011	0.17397
uup	b0949	945566	0.212638	-0.107525	NA	NA	NA	0.0525565	1.63169	0.780683				1.20619	0.601754
pqiA	b0950	944999	-0.00889223	0.0397712	NA	NA	NA	0.0154395	0.979733	1.0959				1.03782	0.0821429
pqiB	b0951	945653	-0.0587593	0.129771	NA	NA	NA	0.0355057	0.873455	1.34825				1.11085	0.335731
ymbA	b0952	946972	-0.545411	-0.0825255	NA	NA	NA	-0.313968	0.284832	0.826941				0.555887	0.383329
rmf	b0953	945567	-0.336844	-0.0756407	NA	NA	NA	-0.206242	0.460422	0.840155				0.650288	0.268512
ycbZ	b0955	945569	0.27473	0.129525	NA	NA	NA	0.202128	1.88248	1.34749				1.61498	0.378295
ycbG	b0956	945570	-0.14669	-0.0309676	NA	NA	NA	-0.0888287	0.713363	0.931177				0.82227	0.154018
ompA	b0957	945571	0.190504	0.350327	NA	NA	NA	0.270415	1.55061	2.24041				1.89551	0.487757
sulA	b0958	947335	-0.0263844	-0.144478	NA	NA	NA	-0.0854314	0.941056	0.717004				0.82903	0.158429
yccR	b0959	946504	0.00553249	0.0968714	NA	NA	NA	0.0512019	1.01282	1.24989				1.13135	0.167633
yccS	b0960	947001	0.110037	-0.0844792	NA	NA	NA	0.012779	1.28836	0.823229				1.05579	0.328897
yccF	b0961	945594	0.139314	-0.0151986	NA	NA	NA	0.0620577	1.37821	0.965609				1.17191	0.291749
helD	b0962	946227	0.0625123	0.0272711	NA	NA	NA	0.0448917	1.15481	1.06481				1.10981	0.0636447
mgsA	b0963	945574	0.0242352	-0.283713	NA	NA	NA	-0.129739	1.05739	0.52034				0.788865	0.379751
yccT	b0964	945577	0.187087	0.156538	-0.251812	-0.245982	NA	-0.0385425	1.53846	1.43396	0.56	0.567568		1.025	0.534279
yccU	b0965	949008	0.0786064	0.00167591	NA	NA	NA	0.0401412	1.19841	1.00387				1.10114	0.137565
yccV	b0966	945578	-0.172763	0.112264	NA	NA	NA	-0.0302499	0.671795	1.29498				0.983388	0.44066
yccW	b0967	946691	-0.0070226	0.124393	NA	NA	NA	0.0586853	0.98396	1.33166				1.15781	0.245861
yccX	b0968	945304	0.0515778	0.0574207	NA	NA	NA	0.0544993	1.1261	1.14135				1.13373	0.0107851
yccK	b0969	945023	-0.565245	0.0543175	-0.173454	NA	NA	-0.228127	0.272116	1.13323	0.670727			0.692024	0.430951
yccA	b0970	946016	-0.0288311	-0.431097	NA	NA	NA	-0.229964	0.93577	0.370598				0.653184	0.399637
hyaA	b0972	945579	0.351869	0.692845	NA	NA	NA	0.522357	2.24837	4.92998				3.58918	1.89618
hyaB	b0973	945580	0.0454332	-0.120987	NA	NA	NA	-0.0377771	1.11028	0.756855				0.933568	0.249911
hyaC	b0974	945581	0.0503501	0.186752	NA	NA	NA	0.118551	1.12292	1.53728				1.3301	0.292992
hyaD	b0975	945575	-0.350668	-0.346196	NA	NA	NA	-0.348432	0.445997	0.450613				0.448305	0.00326383
hyaE	b0976	945573	0.0612022	0.0277334	NA	NA	NA	0.0444678	1.15134	1.06594				1.10864	0.0603833
hyaF	b0977	945572	0.0408885	0.0897459	NA	NA	NA	0.0653172	1.09872	1.22955				1.16414	0.0925074
appC	b0978	945585	0.196814	0.257463	NA	NA	NA	0.227139	1.57331	1.8091				1.69121	0.16673
appB	b0979	947547	0.181725	0.0572699	NA	NA	NA	0.119497	1.51958	1.14096				1.33027	0.267729
appA	b0980	946206	0.0437233	0.299594	NA	NA	NA	0.171659	1.10592	1.9934				1.54966	0.627542
yccC	b0981	947409	-0.118385	-0.0696201	NA	NA	NA	-0.0940026	0.761404	0.851883				0.806643	0.0639786
etp	b0982	945236	0.019907	-0.130723	NA	NA	NA	-0.0554079	1.0469	0.740078				0.893491	0.216959
yccZ	b0983	945586	0.299403	-0.0915455	NA	NA	NA	0.103929	1.99252	0.809943				1.40123	0.836209
ymcA	b0984	945588	0.336862	-0.0309926	NA	NA	NA	0.152934	2.17201	0.931124				1.55157	0.877438
ymcB	b0985	944978	0.114989	0.305262	NA	NA	NA	0.210125	1.30313	2.01958				1.66136	0.506607
ymcC	b0986	949118	0.465258	-0.261415	-0.072716	NA	NA	0.0437089	2.91916	0.547753	0.845832			1.43758	1.29171
ymcD	b0987	945029	0.174044	0.0944583	NA	NA	NA	0.134251	1.49295	1.24296				1.36795	0.176764
cspH	b0989	945590	0.014997	0.0931949	NA	NA	NA	0.054096	1.03514	1.23935				1.13724	0.144404
cspG	b0990	945591	-0.122726	0.128072	NA	NA	NA	0.00267274	0.753831	1.34299				1.04841	0.416596
ymcE	b0991	946951	0.0416968	0.186752	NA	NA	NA	0.114224	1.10077	1.53728				1.31902	0.308656
yccM	b0992	946295	0.169027	-0.0732592	NA	NA	NA	0.0478837	1.4758	0.844775				1.16029	0.4462
torS	b0993	945595	0.0623832	-0.169239	NA	NA	NA	-0.053428	1.15447	0.677268				0.91587	0.337434
torT	b0994	946289	0.0616753	0.328048	NA	NA	NA	0.194862	1.15259	2.12837				1.64048	0.689983
torR	b0995	946182	0.0102647	0.08113	NA	NA	NA	0.0456973	1.02392	1.2054				1.11466	0.128326
torC	b0996	946252	0.217867	0.260954	NA	NA	NA	0.239411	1.65146	1.8237				1.73758	0.121796
torA	b0997	946267	0.129477	0.203209	NA	NA	NA	0.166343	1.34734	1.59665				1.47199	0.176287
torD	b0998	945625	-0.000644513	0.119101	NA	NA	NA	0.0592285	0.998517	1.31553				1.15702	0.224164
cbpM	b0999	945597	0.178969	0.197019	NA	NA	NA	0.187994	1.50997	1.57405				1.54201	0.0453113
cbpA	b1000	947572	0.0525696	0.0105952	NA	NA	NA	0.0315824	1.12868	1.0247				1.07669	0.0735253
yccE	b1001	947468	-0.0388021	0.125204	NA	NA	NA	0.0432012	0.91453	1.33415				1.12434	0.296716
agp	b1002	945773	-0.481912	0.011021	NA	NA	NA	-0.235446	0.329676	1.0257				0.677689	0.492164
yccJ	b1003	948930	-0.0647253	-0.0512854	NA	NA	NA	-0.0580054	0.861538	0.888617				0.875078	0.0191473
wrbA	b1004	947263	0.0736515	0.22998	NA	NA	NA	0.151816	1.18482	1.69816				1.44149	0.362991
ycdG	b1006	946589	0.128657	-0.270932	NA	NA	NA	-0.0711378	1.3448	0.53588				0.940339	0.571991
ycdH	b1007	946594	0.131409	-0.0367399	NA	NA	NA	0.0473345	1.35335	0.918883				1.13611	0.307212
ycdI	b1008	946591	-0.147802	-0.167973	-0.532639	-0.526809	NA	-0.343806	0.711538	0.679245	0.293333	0.297297		0.495354	0.231366
ycdK	b1010	945599	-0.412567	-0.23781	NA	NA	NA	-0.325189	0.386752	0.578348				0.48255	0.135479
ycdL	b1011	945699	-0.365304	0.0182819	NA	NA	NA	-0.173511	0.431217	1.04299				0.737106	0.432592
ycdM	b1012	945643	0.233942	0.0595015	0.138221	0.115272	0.122437	0.133875	1.71373	1.14684	1.37474	1.30398	1.32568	1.37299	0.208718
ycdC	b1013	945075	0.0243593	-0.326336	-0.09691	-0.0910805	NA	-0.122492	1.05769	0.471698	0.8	0.810811		0.78505	0.240423
putA	b1014	945600	-0.208507	0.169661	NA	NA	NA	-0.019423	0.618719	1.47795				1.04834	0.607571
putP	b1015	945602	0.0954591	0.140698	NA	NA	NA	0.118078	1.24583	1.3826				1.31422	0.0967132
ycdN_1	b1016	948956	-0.250765	-0.12374	0.00629727	-0.390474	-0.209601	-0.193657	0.561351	0.752073	1.01461	0.406936	0.617161	0.670425	0.22874
ycdN_2	b1017	948956	0.228557	0.248872	NA	NA	NA	0.238715	1.69261	1.77367				1.73314	0.0573171
ycdO	b1018	945603	-0.0459638	-0.04908	NA	NA	NA	-0.0475219	0.899573	0.893141				0.896357	0.00454791
efeB	b1019	946500	-0.618195	-0.302501	NA	NA	NA	-0.460348	0.240882	0.498309				0.369596	0.182028
phoH	b1020	948010	-0.00348453	0.125502	NA	NA	NA	0.0610085	0.992009	1.33506				1.16354	0.242576
ycdP	b1021	947503	0.283224	0.334769	NA	NA	NA	0.308996	1.91966	2.16157				2.04061	0.171055
ycdQ	b1022	945606	0.22806	-0.135752	NA	NA	NA	0.046154	1.69067	0.731557				1.21112	0.678197
ycdR	b1023	945604	0.148138	0.0689632	NA	NA	NA	0.108551	1.40649	1.1721				1.2893	0.165745
ycdS	b1024	945596	0.0232777	-0.0595082	NA	NA	NA	-0.0181152	1.05506	0.87195				0.963506	0.129479
ycdT	b1025	945593	-0.15058	0.064185	NA	NA	NA	-0.0431975	0.707001	1.15927				0.933136	0.319803
ymdE	b1028	945589	-0.094477	0.0793533	NA	NA	NA	-0.00756185	0.804494	1.20048				1.00248	0.280001
ycdU	b1029	945592	0.0221496	0.083723	NA	NA	NA	0.0529363	1.05232	1.21262				1.13247	0.113343
ycdW	b1033	946431	0.102491	-0.191615	NA	NA	NA	-0.0445616	1.26617	0.643258				0.954713	0.440463
ycdX	b1034	948477	0.332352	-0.121355	NA	NA	NA	0.105498	2.14957	0.756214				1.45289	0.985253
ycdY	b1035	945609	0.136659	-0.0580619	NA	NA	NA	0.0392984	1.3698	0.874859				1.12233	0.34998
ycdZ	b1036	945617	-0.195475	-0.000470416	NA	NA	NA	-0.0979726	0.637566	0.998917				0.818242	0.255514
csgG	b1037	945619	0.289987	0.329536	NA	NA	NA	0.309762	1.94979	2.13568				2.04273	0.131447
csgF	b1038	945622	0.203656	0.0117594	NA	NA	NA	0.107708	1.59829	1.02745				1.31287	0.403647
csgE	b1039	945711	0.109778	-0.116816	NA	NA	NA	-0.00351899	1.28759	0.764159				1.02588	0.370123
csgD	b1040	949119	0.185997	0.0939	NA	NA	NA	0.139948	1.5346	1.24137				1.38799	0.207351
csgB	b1041	947391	0.118345	-0.277105	NA	NA	NA	-0.0793801	1.31324	0.528318				0.92078	0.555025
csgA	b1042	949055	0.455179	-0.0405675	NA	NA	NA	0.207306	2.8522	0.91082				1.88151	1.37276
csgC	b1043	945623	0.164496	0.255398	NA	NA	NA	0.209947	1.46048	1.80052				1.6305	0.240445
ymdA	b1044	949012	-0.0812007	-0.0903073	NA	NA	NA	-0.085754	0.829467	0.812256				0.820861	0.0121706
ymdB	b1045	946987	-0.326096	-0.0477182	-0.0595377	-0.57382	0.0066361	-0.200107	0.471959	0.895946	0.871891	0.266796	1.0154	0.704398	0.318978
ymdC	b1046	947321	-0.161406	-0.346743	NA	NA	NA	-0.254075	0.689594	0.450046				0.56982	0.169386
mdoC	b1047	946944	0.0450888	0.214883	NA	NA	NA	0.129986	1.1094	1.64015				1.37477	0.375294
mdoG	b1048	945005	-0.150227	0.153285	NA	NA	NA	0.00152906	0.707576	1.42326				1.06542	0.506067
mdoH	b1049	945624	0.170884	0.141432	NA	NA	NA	0.156158	1.48212	1.38494				1.43353	0.0687154
yceK	b1050	945613	0.0763636	0.0493427	NA	NA	NA	0.0628532	1.19224	1.12032				1.15628	0.0508538
msyB	b1051	945612	0.0179497	-0.106943	NA	NA	NA	-0.0444969	1.0422	0.78173				0.911963	0.184178
mdtG	b1053	945627	0.0771668	0.155527	NA	NA	NA	0.116347	1.19445	1.43063				1.31254	0.167007
yceA	b1055	945601	-0.310883	-0.214568	NA	NA	NA	-0.262726	0.488784	0.610143				0.549464	0.0858141
yceI	b1056	946145	0.0523378	0.157246	NA	NA	NA	0.104792	1.12807	1.4363				1.28219	0.21795
yceJ	b1057	945628	-0.0184354	0.225263	NA	NA	NA	0.103414	0.958439	1.67982				1.31913	0.510093
yceO	b1058	945629	0.174592	0.30832	NA	NA	NA	0.241456	1.49483	2.03385				1.76434	0.381147
solA	b1059	944983	-0.454963	0.0914346	0.243412	NA	NA	-0.040039	0.350781	1.23434	1.75151			1.11221	0.708304
yceP	b1060	946104	-0.21138	-0.0522538	NA	NA	NA	-0.131817	0.614638	0.886638				0.750638	0.192333
dinI	b1061	945022	0.117045	0.294256	NA	NA	NA	0.20565	1.30932	1.96905				1.63918	0.466499
pyrC	b1062	945787	-0.0318309	0.136591	NA	NA	NA	0.0523798	0.929328	1.36959				1.14946	0.311312
yceB	b1063	947377	0.126236	0.185382	NA	NA	NA	0.155809	1.33732	1.53244				1.43488	0.137966
grxB	b1064	946926	0.111005	0.109155	NA	NA	NA	0.11008	1.29124	1.28575				1.28849	0.00388102
mdtH	b1065	946920	-0.341296	-0.461176	NA	NA	NA	-0.401236	0.455726	0.345799				0.400763	0.0777301
rimJ	b1066	946910	0.416633	0.0321675	NA	NA	NA	0.224401	2.60996	1.07688				1.84342	1.08405
yceH	b1067	945633	-0.109781	-0.10199	NA	NA	NA	-0.105885	0.776638	0.790698				0.783668	0.00994157
mviM	b1068	945204	-0.426836	-0.0657286	NA	NA	NA	-0.246283	0.374251	0.859551				0.616901	0.343158
flgN	b1070	945634	-0.277058	-0.130233	NA	NA	NA	-0.203645	0.528374	0.740913				0.634644	0.150287
flgM	b1071	946684	-0.349745	-0.204016	NA	NA	NA	-0.27688	0.446946	0.62515				0.536048	0.126009
flgA	b1072	946300	0.47828	0.4951	NA	NA	NA	0.48669	3.00802	3.1268				3.06741	0.0839908
flgB	b1073	945678	-0.192551	-0.165842	NA	NA	NA	-0.179197	0.641872	0.682587				0.66223	0.0287893
flgC	b1074	946687	0.26535	0.195827	NA	NA	NA	0.230589	1.84226	1.56974				1.706	0.1927
flgD	b1075	945813	0.250747	0.0202618	NA	NA	NA	0.135504	1.78134	1.04776				1.41455	0.51872
flgE	b1076	945636	0.119404	-0.036955	NA	NA	NA	0.0412243	1.31645	0.918428				1.11744	0.281443
flgF	b1077	945639	0.271504	0.177191	NA	NA	NA	0.224348	1.86855	1.5038				1.68618	0.257913
flgG	b1078	945647	-0.0537362	-0.0699553	NA	NA	NA	-0.0618457	0.883617	0.851226				0.867421	0.0229038
flgH	b1079	946996	-0.142923	-0.0821196	NA	NA	NA	-0.112521	0.719577	0.827714				0.773645	0.0764647
flgI	b1080	947534	-0.162791	0.148821	NA	NA	NA	-0.00698501	0.6874	1.40871				1.04805	0.510041
flgJ	b1081	947456	-0.0428432	-0.145101	NA	NA	NA	-0.0939723	0.90606	0.715976				0.811018	0.134409
flgK	b1082	945648	-0.00125499	0.122223	NA	NA	NA	0.0604839	0.997114	1.32502				1.16107	0.231865
flgL	b1083	945646	0.178004	0.0207691	NA	NA	NA	0.0993864	1.50662	1.04898				1.2778	0.323597
rluC	b1086	945637	0.437255	-0.033443	NA	NA	NA	0.201906	2.73688	0.925885				1.83138	1.28057
yceF	b1087	945631	0.229592	0.167225	NA	NA	NA	0.198409	1.69665	1.46969				1.58317	0.160486
yceD	b1088	945650	-0.424131	0.0732657	NA	NA	NA	-0.175433	0.37659	1.18377				0.780178	0.570759
rpmF	b1089	945657	0.40479	0.200835	NA	NA	NA	0.302813	2.53975	1.58794				2.06384	0.673027
plsX	b1090	946165	0.0408129	-0.434184	NA	NA	NA	-0.196685	1.09853	0.367973				0.733253	0.516583
fabH	b1091	946003	-0.312259	-0.0730251	NA	NA	NA	-0.192642	0.487238	0.84523				0.666234	0.253138
fabF	b1095	946665	0.0852303	-0.0357802	NA	NA	NA	0.0247251	1.21683	0.920915				1.06887	0.209244
pabC	b1096	946647	0.193396	0.311741	NA	NA	NA	0.252569	1.56098	2.04994				1.80546	0.34575
yceG	b1097	945660	-0.321514	-0.183171	NA	NA	NA	-0.252342	0.476965	0.655887				0.566426	0.126517
ycfH	b1100	945656	0.118221	-0.0308859	NA	NA	NA	0.0436677	1.31287	0.931352				1.12211	0.269773
ptsG	b1101	945651	-0.0285349	-0.455866	NA	NA	NA	-0.2422	0.936408	0.350053				0.643231	0.414615
fhuE	b1102	945649	0.160803	0.0215628	NA	NA	NA	0.0911829	1.44812	1.0509				1.24951	0.280871
hinT	b1103	948549	-0.352605	-0.00381201	NA	NA	NA	-0.178209	0.444012	0.991261				0.717636	0.386963
ycfL	b1104	948539	0.0403792	-0.1399	NA	NA	NA	-0.0497606	1.09744	0.724602				0.911019	0.263633
lpoB	b1105	948536	0.393096	1.00355	NA	NA	NA	0.698324	2.47227	10.0821				6.27719	5.38097
ycfN	b1106	948525	-0.123703	-0.138725	NA	NA	NA	-0.131214	0.752137	0.726567				0.739352	0.0180809
nagZ	b1107	945671	0.011406	0.0831099	NA	NA	NA	0.0472579	1.02661	1.2109				1.11876	0.130315
ycfP	b1108	945676	-0.342806	-0.130754	NA	NA	NA	-0.23678	0.454145	0.740025				0.597085	0.202148
ndh	b1109	946792	-0.298315	0.0590026	NA	NA	NA	-0.119656	0.503136	1.14552				0.824328	0.454234
ycfJ	b1110	945977	-0.0196836	-0.295374	NA	NA	NA	-0.157529	0.955689	0.506554				0.731121	0.317586
ycfQ	b1111	947425	-0.0796411	0.167316	NA	NA	NA	0.0438377	0.832451	1.47				1.15122	0.450813
ycfR	b1112	945492	0.0764921	-0.0822754	NA	NA	NA	-0.00289163	1.19259	0.827417				1.01	0.258218
ycfS	b1113	945666	-0.185501	0.132783	NA	NA	NA	-0.0263595	0.652377	1.35763				1.00501	0.498692
mfd	b1114	945681	0.0695465	0.06318	NA	NA	NA	0.0663632	1.17367	1.15659				1.16513	0.0120773
ycfT	b1115	945679	0.00148223	-0.208072	NA	NA	NA	-0.103295	1.00342	0.619339				0.811379	0.271585
ycfX	b1119	945664	0.157516	0.0661819	0.291245	0.0860685	0.136378	0.147478	1.4372	1.16461	1.95544	1.21918	1.36892	1.42907	0.314142
cobB	b1120	945687	0.122791	-0.0791577	-0.212206	-0.00748062	0.139493	-0.00731197	1.32676	0.833378	0.613472	0.982923	1.37877	1.02706	0.32559
ycfZ	b1121	945685	0.103541	-0.133211	0.0980666	0.103896	NA	0.043073	1.26923	0.735849	1.25333	1.27027		1.13217	0.264328
ymfA	b1122	945684	-0.229187	-0.272565	NA	NA	NA	-0.250876	0.589947	0.533869				0.561908	0.0396529
potD	b1123	945682	0.0987841	0.201592	NA	NA	NA	0.150188	1.25541	1.59072				1.42306	0.237099
potC	b1124	945691	0.156251	0.379235	NA	NA	NA	0.267743	1.43302	2.39461				1.91381	0.679949
potB	b1125	945692	-0.00103367	-0.141117	NA	NA	NA	-0.0710751	0.997623	0.722576				0.860099	0.194488
potA	b1126	946323	-0.29052	0.0274997	NA	NA	NA	-0.13151	0.512248	1.06537				0.788808	0.391115
pepT	b1127	946333	-0.635903	-0.403154	NA	NA	NA	-0.519529	0.231258	0.395226				0.313242	0.115943
ycfD	b1128	945391	-0.592947	0.364317	-0.0246796	NA	NA	-0.0844365	0.255301	2.31376	0.944758			1.17127	1.04775
phoQ	b1129	946326	-0.1005	0.0555803	NA	NA	NA	-0.0224599	0.793414	1.13653				0.964971	0.242618
phoP	b1130	945697	-0.45798	0.159028	0.311264	NA	NA	0.00410407	0.348354	1.44221	2.04769			1.27942	0.861285
hflD	b1132	945693	-0.141392	-0.285468	NA	NA	NA	-0.21343	0.722118	0.518241				0.62018	0.144163
trmU	b1133	945690	0.00103121	-0.203438	NA	NA	NA	-0.101203	1.00238	0.625983				0.81418	0.266151
ymfB	b1134	945689	0.22318	0.0161596	NA	NA	NA	0.11967	1.67178	1.03791				1.35485	0.448216
ymfC	b1135	945701	0.253388	-0.335755	0.263479	NA	NA	0.0603708	1.79221	0.461578	1.83434			1.36271	0.780686
icd	b1136	945702	-0.423916	-0.0336267	NA	NA	NA	-0.228771	0.376776	0.925493				0.651135	0.388001
ymfD	b1137	945329	-0.0298716	0.0956025	NA	NA	NA	0.0328655	0.93353	1.24624				1.08989	0.221121
ymfE	b1138	946722	-0.362648	-0.278901	NA	NA	NA	-0.320775	0.433862	0.526137				0.48	0.0652478
lit	b1139	948421	0.139923	0.083655	NA	NA	NA	0.111789	1.38014	1.21243				1.29628	0.118592
intE	b1140	948034	-0.159165	0.241226	NA	NA	NA	0.0410305	0.693163	1.74271				1.21794	0.742144
ymfG	b1141	945705	-0.351105	-0.0247732	NA	NA	NA	-0.187939	0.445548	0.944554				0.695051	0.35285
ymfH	b1142	945706	-0.324084	-0.0702331	NA	NA	NA	-0.197158	0.474151	0.850681				0.662416	0.266247
ymfI	b1143	945712	0.0331684	-0.494665	-0.392518	NA	NA	-0.284672	1.07937	0.320136	0.405025			0.601509	0.416007
ymfJ	b1144	945718	-0.0417136	-0.0845955	NA	NA	NA	-0.0631545	0.908419	0.823009				0.865714	0.0603944
ymfT	b1146	945720	-0.190102	-0.445148	NA	NA	NA	-0.317625	0.645503	0.3588				0.502151	0.202729
ymfL	b1147	945717	-0.316394	-0.500602	NA	NA	NA	-0.408498	0.482621	0.315789				0.399205	0.117968
ymfM	b1148	945715	-0.255273	0.218755	NA	NA	NA	-0.0182589	0.555556	1.65483				1.1052	0.777308
ymfN	b1149	945708	-0.378239	-0.0523742	NA	NA	NA	-0.215307	0.418563	0.886392				0.652477	0.330805
ymfR	b1150	945700	0.0319548	-0.10199	NA	NA	NA	-0.0350174	1.07635	0.790698				0.933525	0.201989
ymfO	b1151	945698	-0.0461701	0.0292894	NA	NA	NA	-0.00844037	0.899145	1.06977				0.984456	0.120648
ymfP	b1152	945703	-0.360275	-0.196705	NA	NA	NA	-0.27849	0.436239	0.635763				0.536001	0.141085
ymfQ	b1153	945707	0.0203046	-0.0822754	NA	NA	NA	-0.0309854	1.04786	0.827417				0.93764	0.155879
ycfK	b1154	945726	0.175231	-0.0822276	NA	NA	NA	0.0465017	1.49703	0.827508				1.16227	0.473424
ymfS	b1155	945724	-0.0684006	0.105317	NA	NA	NA	0.018458	0.854278	1.27443				1.06436	0.297094
tfaE	b1156	945723	0.0161466	-0.179466	NA	NA	NA	-0.0816599	1.03788	0.661506				0.849692	0.266136
stfE	b1157	945722	0.306737	-0.043183	NA	NA	NA	0.131777	2.02646	0.905351				1.4659	0.79274
pinE	b1158	945721	-0.594943	-0.559796	NA	NA	NA	-0.57737	0.254131	0.275552				0.264841	0.0151474
mcrA	b1159	945727	-0.0643842	-0.17937	NA	NA	NA	-0.121877	0.862216	0.661653				0.761934	0.141819
elbA	b1160	945729	-0.191102	0.0258155	NA	NA	NA	-0.0826434	0.644018	1.06124				0.852631	0.295024
ycgX	b1161	945733	0.407206	0.398367	NA	NA	NA	0.402787	2.55391	2.50246				2.52819	0.036385
ycgE	b1162	945735	-0.157017	0.160141	NA	NA	NA	0.00156231	0.6966	1.44591				1.07125	0.529842
bluF	b1163	947592	-0.430954	-0.424784	NA	NA	NA	-0.427869	0.37072	0.376025				0.373372	0.00375078
ycgZ	b1164	945885	0.194268	-0.228999	NA	NA	NA	-0.0173654	1.56411	0.590203				1.07716	0.688657
ymgA	b1165	948991	0.0409843	-0.0285537	NA	NA	NA	0.00621529	1.09897	0.936367				1.01767	0.114975
ymgB	b1166	945340	0.155287	0.0399539	NA	NA	NA	0.0976203	1.42984	1.09636				1.2631	0.235803
ymgC	b1167	945090	0.0913813	-0.337034	NA	NA	NA	-0.122826	1.23419	0.46022				0.847204	0.547278
ycgG	b1168	945738	0	0.183549	NA	NA	NA	0.0917747	1	1.52598				1.26299	0.371925
ycgH_1	b1169	2847703	-0.0735147	-0.000522652	NA	NA	NA	-0.0370187	0.844278	0.998797				0.921537	0.109262
ycgH_2	b1170	2847703	0.0750768	0.0653511	NA	NA	NA	0.070214	1.18871	1.16239				1.17555	0.0186143
ymgD	b1171	945732	-0.195475	0.164152	NA	NA	NA	-0.0156613	0.637566	1.45933				1.04845	0.581072
ymgG	b1172	945728	0.0662898	0.0769816	NA	NA	NA	0.0716357	1.1649	1.19394				1.17942	0.0205305
ycgI	b1173	1450255	0	-0.247437	NA	NA	NA	-0.123719	1	0.565669				0.782835	0.307118
minC	b1176	945744	-0.0504133	-0.155908	NA	NA	NA	-0.103161	0.890403	0.698381				0.794392	0.13578
ycgJ	b1177	946155	-0.0718023	-0.116528	NA	NA	NA	-0.0941651	0.847613	0.764667				0.80614	0.058652
ycgK	b1178	946963	0.144357	-0.194552	NA	NA	NA	-0.0250974	1.3943	0.638923				1.01661	0.534134
ycgL	b1179	946226	0.0677518	0.102744	NA	NA	NA	0.085248	1.16883	1.26691				1.21787	0.0693492
ycgM	b1180	946115	-0.422733	-0.139723	NA	NA	NA	-0.281228	0.377804	0.724898				0.551351	0.245432
ycgN	b1181	945804	0.0930633	-0.0894849	NA	NA	NA	0.00178921	1.23898	0.813795				1.02639	0.300649
hlyE	b1182	945745	0.0579919	0.127534	NA	NA	NA	0.0927628	1.14286	1.34132				1.24209	0.140337
umuD	b1183	945746	-0.00147406	-0.0201025	NA	NA	NA	-0.0107883	0.996612	0.954767				0.975689	0.0295884
umuC	b1184	946359	0.0927763	0.000158127	NA	NA	NA	0.0464672	1.23816	1.00036				1.11926	0.168146
dsbB	b1185	946344	-0.503152	-0.947707	NA	NA	NA	-0.725429	0.313941	0.112796				0.213369	0.142231
nhaB	b1186	944822	-0.0166357	-0.128507	NA	NA	NA	-0.0725713	0.962419	0.743863				0.853141	0.154542
fadR	b1187	948652	-0.379757	-0.176581	NA	NA	NA	-0.278169	0.417102	0.665916				0.541509	0.175938
ycgB	b1188	946365	0.2745	-0.0719629	NA	NA	NA	0.101269	1.88148	0.8473				1.36439	0.731277
dadA	b1189	945752	0.209861	-0.16627	NA	NA	NA	0.0217956	1.62129	0.681915				1.1516	0.66424
dadX	b1190	945754	0.0332799	0.191812	NA	NA	NA	0.112546	1.07964	1.55529				1.31747	0.336336
cvrA	b1191	945755	-0.351047	-0.138781	NA	NA	NA	-0.244914	0.445608	0.726472				0.58604	0.198601
ldcA	b1192	945756	0.25248	0.275724	0.41274	0.41857	NA	0.339879	1.78846	1.88679	2.58667	2.62162		2.22089	0.444595
emtA	b1193	945655	-0.165706	0.0446549	NA	NA	NA	-0.0605257	0.6828	1.10829				0.895547	0.300869
ycgR	b1194	947609	-0.0239075	-0.74196	-0.0508256	NA	NA	-0.272231	0.946439	0.181151	0.889558			0.672383	0.426369
ymgE	b1195	945760	0.0715682	-0.00604504	NA	NA	NA	0.0327616	1.17915	0.986177				1.08266	0.136451
ycgY	b1196	945761	-0.179311	-0.040978	NA	NA	NA	-0.110144	0.661743	0.909959				0.785851	0.175515
treA	b1197	945757	0.278754	-0.0145611	NA	NA	NA	0.132096	1.9	0.967028				1.43351	0.659711
dhaH	b1198	945749	-0.145592	0.00811789	NA	NA	NA	-0.0687372	0.715168	1.01887				0.867018	0.214749
dhaL	b1199	945748	0.600525	0.426103	NA	NA	NA	0.513314	3.98589	2.66749				3.32669	0.932249
dhaK	b1200	945747	-0.369768	-0.371303	NA	NA	NA	-0.370535	0.426808	0.425302				0.426055	0.00106503
dhaR	b1201	945743	-0.206753	0.179003	NA	NA	NA	-0.0138754	0.621222	1.51009				1.06566	0.628525
ycgV	b1202	945767	-0.0258805	-0.0316032	NA	NA	NA	-0.0287419	0.942149	0.929816				0.935982	0.00872088
ychF	b1203	945769	0.394195	-0.320567	NA	NA	NA	0.036814	2.47853	0.478006				1.47827	1.41459
ychH	b1205	945762	-0.449789	-0.0926781	NA	NA	NA	-0.271234	0.354986	0.807834				0.58141	0.320212
ychM	b1206	945770	-0.09691	-0.0743899	NA	NA	NA	-0.08565	0.8	0.842578				0.821289	0.0301071
ychQ	b1213	945781	-0.0505961	-0.126892	NA	NA	NA	-0.0887442	0.890028	0.746634				0.818331	0.101395
ychA	b1214	945784	0.192299	0.223785	NA	NA	NA	0.208042	1.55704	1.67412				1.61558	0.0827869
chaA	b1216	945790	-0.0501574	-0.144855	NA	NA	NA	-0.0975064	0.890928	0.716382				0.803655	0.123423
chaC	b1218	945793	-0.0063634	-0.227233	NA	NA	NA	-0.116798	0.985455	0.592607				0.789031	0.277785
ychN	b1219	945794	-0.330188	-0.0103569	NA	NA	NA	-0.170273	0.467532	0.976434				0.721983	0.359848
ychP	b1220	945801	-0.529943	-0.586329	NA	NA	NA	-0.558136	0.295159	0.259221				0.27719	0.0254121
narL	b1221	945795	-0.0503817	-0.0996296	NA	NA	NA	-0.0750056	0.890468	0.795006				0.842737	0.0675018
narX	b1222	945788	-0.0430064	0.0921617	NA	NA	NA	0.0245776	0.905719	1.23641				1.07106	0.233832
narK	b1223	945783	-0.615167	-0.223445	NA	NA	NA	-0.419306	0.242568	0.597799				0.420183	0.251187
narG	b1224	945782	-0.151886	0.0141902	NA	NA	NA	-0.0688479	0.704878	1.03321				0.869046	0.232168
narH	b1225	945780	0.187344	0.0700047	NA	NA	NA	0.128674	1.53937	1.17491				1.35714	0.257714
narJ	b1226	945807	-0.311294	-0.0572475	NA	NA	NA	-0.184271	0.488322	0.876501				0.682411	0.274484
narI	b1227	945808	-0.54777	-0.115047	NA	NA	NA	-0.331408	0.283289	0.767278				0.525284	0.342232
tpr	b1229	946224	-0.15869	-0.252168	NA	NA	NA	-0.205429	0.69392	0.559541				0.626731	0.0950202
purU	b1232	945827	-0.0484616	0.111598	NA	NA	NA	0.0315681	0.894414	1.293				1.09371	0.281842
ychJ	b1233	945828	-0.516264	-0.534605	NA	NA	NA	-0.525434	0.304604	0.292008				0.298306	0.00890692
rssA	b1234	945725	-0.116272	-0.441383	NA	NA	NA	-0.278827	0.765118	0.361924				0.563521	0.285101
rssB	b1235	945855	-0.111646	-0.0330601	NA	NA	NA	-0.0723532	0.77331	0.926702				0.850006	0.108464
galU	b1236	945730	-1.78906	0.362416	0.566415	NA	NA	-0.286742	0.0162533	2.30365	3.68481			2.00157	1.85284
tdk	b1238	945834	0.164218	0.166036	NA	NA	NA	0.165127	1.45955	1.46567				1.46261	0.00432912
adhE	b1241	945837	0.168141	0.264559	NA	NA	NA	0.21635	1.47279	1.8389				1.65585	0.258882
ychE	b1242	945836	0.0349621	-0.260921	NA	NA	NA	-0.112979	1.08383	0.548377				0.816105	0.378624
oppA	b1243	945830	-0.0301356	-0.244731	NA	NA	NA	-0.137433	0.932963	0.569206				0.751084	0.257215
oppB	b1244	945823	-0.0318168	-0.402358	NA	NA	NA	-0.217087	0.929358	0.395951				0.662655	0.377176
oppC	b1245	945810	-0.14139	-0.073752	NA	NA	NA	-0.107571	0.722121	0.843817				0.782969	0.0860516
oppD	b1246	945802	-0.119601	0.134876	NA	NA	NA	0.0076378	0.759276	1.36419				1.06173	0.427742
oppF	b1247	945818	-0.340503	-0.45921	NA	NA	NA	-0.399856	0.456559	0.347368				0.401964	0.0772092
yciU	b1248	945819	-0.130334	-0.451221	NA	NA	NA	-0.290777	0.740741	0.353818				0.547279	0.273596
clsA	b1249	945821	-0.623763	-0.468604	NA	NA	NA	-0.546183	0.237814	0.339935				0.288875	0.0722108
kch	b1250	945841	-0.309604	-0.193046	NA	NA	NA	-0.251325	0.490226	0.641142				0.565684	0.106714
yciI	b1251	949085	0.136368	0.105082	NA	NA	NA	0.120725	1.36889	1.27374				1.32132	0.0672783
tonB	b1252	945843	-0.00274004	-0.259404	NA	NA	NA	-0.131072	0.993711	0.550296				0.772003	0.313542
yciA	b1253	946634	0.172553	-0.117306	0.255241	-0.474073	-0.197874	-0.0722916	1.48783	0.763298	1.79987	0.335681	0.634054	1.00415	0.614196
yciB	b1254	946228	0.159387	0.0269464	NA	NA	NA	0.0931669	1.4434	1.06401				1.25371	0.26827
yciC	b1255	945844	0.0270998	-0.312339	NA	NA	NA	-0.14262	1.06439	0.487148				0.775768	0.40817
ompW	b1256	945128	0.148378	0.161475	NA	NA	NA	0.154927	1.40727	1.45036				1.42882	0.0304659
yciE	b1257	946871	0.0172237	-0.293129	NA	NA	NA	-0.137953	1.04046	0.50918				0.774818	0.375669
yciF	b1258	947133	0.120649	-0.192891	NA	NA	NA	-0.0361209	1.32023	0.641371				0.980799	0.480024
yciG	b1259	947489	0.101097	0.350703	NA	NA	NA	0.2259	1.26211	2.24235				1.75223	0.693136
trpA	b1260	946204	0.0483784	0.05284	NA	NA	NA	0.0506092	1.11784	1.12938				1.12361	0.00816205
trpB	b1261	945768	0.0235888	-0.0815724	NA	NA	NA	-0.0289918	1.05582	0.828758				0.942288	0.160555
trpC	b1262	945519	-0.0196408	0.0571986	NA	NA	NA	0.0187789	0.955783	1.14077				1.04828	0.130807
trpD	b1263	945109	-0.0837518	-0.351031	NA	NA	NA	-0.217392	0.824609	0.445624				0.635117	0.267983
trpE	b1264	945846	-0.268153	0.0581731	NA	NA	NA	-0.10499	0.53932	1.14333				0.841327	0.427102
trpL	b1265	945856	-0.0929167	0.56275	NA	NA	NA	0.234917	0.80739	3.65385				2.23062	2.01275
yciV	b1266	945857	-0.295498	-0.183919	NA	NA	NA	-0.239708	0.50641	0.654758				0.580584	0.104898
yciO	b1267	945854	-0.0375797	-0.113843	NA	NA	NA	-0.0757112	0.917108	0.769409				0.843258	0.104439
yciQ	b1268	945850	-0.0884713	-0.27954	NA	NA	NA	-0.184006	0.815697	0.525363				0.67053	0.205297
rluB	b1269	945840	-0.0447901	0.16467	NA	NA	NA	0.0599398	0.902007	1.46107				1.18154	0.395314
btuR	b1270	945839	0.0497997	0.0341598	NA	NA	NA	0.0419797	1.1215	1.08183				1.10167	0.0280504
yciK	b1271	945838	-0.388552	-0.292551	NA	NA	NA	-0.340552	0.408741	0.509857				0.459299	0.0715002
sohB	b1272	945858	-0.31543	-0.143923	NA	NA	NA	-0.229676	0.483693	0.717922				0.600808	0.165624
yciN	b1273	945860	0.139359	0.189525	NA	NA	NA	0.164442	1.37835	1.54712				1.46274	0.119343
cysB	b1275	945771	-0.83836	-0.608315	NA	NA	NA	-0.723338	0.145091	0.246425				0.195758	0.0716543
acnA	b1276	946724	-0.0802966	0.106356	NA	NA	NA	0.0130299	0.831196	1.27749				1.05434	0.315575
pgpB	b1278	945863	0.00146907	-0.537418	0.115517	NA	NA	-0.140144	1.00339	0.290123	1.30472			0.866077	0.521049
yciS	b1279	944936	0.10317	0.139844	NA	NA	NA	0.121507	1.26815	1.37989				1.32402	0.0790122
yciM	b1280	944858	-0.401544	0.0723795	NA	NA	NA	-0.164582	0.396694	1.18135				0.789023	0.554837
pyrF	b1281	947121	-0.0258073	0.0886375	-0.231609	-0.225779	NA	-0.0986394	0.942308	1.22642	0.586667	0.594595		0.837496	0.307766
yciH	b1282	947058	0.0280463	-0.0351879	0.29806	-0.0176503	-0.00259	0.0541356	1.06671	0.922172	1.98637	0.960173	0.994054	1.1859	0.450629
osmB	b1283	945866	0.0793456	0.803009	0.196255	NA	NA	0.359537	1.20045	6.35344	1.57129			3.04173	2.87402
yciT	b1284	945869	0.280606	0.0341562	NA	NA	NA	0.157381	1.90812	1.08182				1.49497	0.58428
gmr	b1285	945868	0.0349593	0.236376	NA	NA	NA	0.135668	1.08383	1.72336				1.40359	0.45222
rnb	b1286	945864	0.0814181	0.453236	NA	NA	NA	0.267327	1.2062	2.83946				2.02283	1.15489
yciW	b1287	945859	-0.10767	-0.0393423	NA	NA	NA	-0.073506	0.780423	0.913393				0.846908	0.0940239
ycjD	b1289	945871	-0.173908	0.0268624	NA	NA	NA	-0.0735229	0.670026	1.06381				0.866916	0.278444
sapF	b1290	945335	-0.81633	0.0359679	-0.273441	NA	NA	-0.351268	0.152641	1.08635	0.532794			0.590593	0.469528
sapC	b1292	945266	-0.654949	-0.618593	NA	NA	NA	-0.636771	0.221336	0.240662				0.230999	0.0136656
sapB	b1293	946191	0.0601265	-0.213206	NA	NA	NA	-0.0765399	1.14849	0.61206				0.880274	0.379312
sapA	b1294	945873	-0.154165	0.135131	NA	NA	NA	-0.00951702	0.701189	1.36499				1.03309	0.469382
ymjA	b1295	945874	0.0289557	-0.468177	NA	NA	NA	-0.219611	1.06895	0.340269				0.704608	0.515252
puuP	b1296	946287	-0.0756543	0.113781	NA	NA	NA	0.0190632	0.840128	1.29951				1.06982	0.324834
puuA	b1297	946202	0.0462693	-0.0225808	NA	NA	NA	0.0118443	1.11242	0.949334				1.03088	0.11532
puuD	b1298	945882	-0.526483	-0.164024	NA	NA	NA	-0.345253	0.297521	0.685451				0.491486	0.274308
puuR	b1299	945886	-0.0979367	-0.00379884	NA	NA	NA	-0.0508678	0.798111	0.991291				0.894701	0.136599
puuC	b1300	947003	-0.402592	-0.207935	NA	NA	NA	-0.305264	0.395738	0.619533				0.507636	0.158247
puuB	b1301	945072	-0.0300713	-0.026089	NA	NA	NA	-0.0280802	0.933101	0.941697				0.937399	0.00607793
puuE	b1302	945446	0.0207222	0.0455466	NA	NA	NA	0.0331344	1.04887	1.11057				1.07972	0.0436289
pspF	b1303	945683	-0.0310228	0.120855	NA	NA	NA	0.044916	0.931059	1.32085				1.12596	0.275626
pspA	b1304	945887	0.0424289	0.106269	NA	NA	NA	0.074349	1.10263	1.27723				1.18993	0.123462
pspB	b1305	945893	-0.0741796	-0.0699712	NA	NA	NA	-0.0720754	0.842986	0.851194				0.84709	0.0058042
pspC	b1306	945499	-0.229236	-0.142847	NA	NA	NA	-0.186041	0.589881	0.719702				0.654791	0.0917973
pspD	b1307	945635	-0.103287	-0.219918	NA	NA	NA	-0.161603	0.788338	0.602674				0.695506	0.131285
pspE	b1308	945652	-0.257059	0.584432	0.170266	NA	NA	0.16588	0.553275	3.84089	1.48002			1.95806	1.69514
ycjM	b1309	945659	0.184189	0.242457	NA	NA	NA	0.213323	1.52823	1.74766				1.63795	0.15516
ycjN	b1310	945696	-0.0151301	0.0294586	NA	NA	NA	0.00716426	0.965762	1.07018				1.01797	0.0738382
ycjO	b1311	945888	-0.279433	0.00655508	NA	NA	NA	-0.136439	0.525493	1.01521				0.77035	0.346281
ycjP	b1312	945892	-0.0101317	-0.1676	NA	NA	NA	-0.0888659	0.976941	0.679829				0.828385	0.21009
ycjQ	b1313	945971	0.046861	-0.0214069	NA	NA	NA	0.0127271	1.11394	0.951904				1.03292	0.114576
ycjR	b1314	947427	-0.0955717	-0.346146	NA	NA	NA	-0.220859	0.802469	0.450665				0.626567	0.248763
ycjS	b1315	948589	-0.329802	-0.323319	NA	NA	NA	-0.326561	0.467949	0.474986				0.471467	0.0049759
ycjT	b1316	945895	-0.0119562	-0.109781	NA	NA	NA	-0.0608684	0.972845	0.776639				0.874742	0.138739
ycjU	b1317	945891	-0.199754	0.372271	0.0550476	NA	NA	0.075855	0.631315	2.35652	1.13514			1.37432	0.887125
ycjV	b1318	4306141	0.19953	0.134196	NA	NA	NA	0.166863	1.58318	1.36206				1.47262	0.156356
ompG	b1319	945889	-0.131341	-0.0196355	NA	NA	NA	-0.0754883	0.739024	0.955795				0.847409	0.15328
ycjW	b1320	945875	0.106637	-0.183993	NA	NA	NA	-0.0386783	1.27831	0.654647				0.966479	0.440997
ycjX	b1321	945872	0.271067	0.0304482	NA	NA	NA	0.150757	1.86667	1.07263				1.46965	0.561472
ycjF	b1322	945878	0.255273	-0.0496388	NA	NA	NA	0.102817	1.8	0.891993				1.346	0.642058
tyrR	b1323	945879	-0.021637	0.0111054	NA	NA	NA	-0.00526582	0.9514	1.0259				0.98865	0.0526804
tpx	b1324	945880	-0.407343	0.0357043	NA	NA	NA	-0.185819	0.391433	1.08569				0.738559	0.490911
ycjG	b1325	946013	-0.0347621	-0.0615498	0.0658041	-0.0946801	-0.0995591	-0.0449494	0.923077	0.867861	1.1636	0.804118	0.795135	0.910758	0.150551
mpaA	b1326	945969	-0.00648213	-0.208072	NA	NA	NA	-0.107277	0.985185	0.619339				0.802262	0.258692
ycjY	b1327	945988	-0.197392	-0.241976	NA	NA	NA	-0.219684	0.634758	0.572827				0.603793	0.0437914
ycjZ	b1328	945930	0.0589985	-0.0730438	NA	NA	NA	-0.00702267	1.14551	0.845194				0.995351	0.212355
mppA	b1329	945951	0.309592	0.187062	NA	NA	NA	0.248327	2.03982	1.53838				1.7891	0.354575
ynaI	b1330	945898	0.00762385	0	NA	NA	NA	0.00381193	1.01771	1				1.00885	0.0125226
ynaJ	b1332	945901	0.109831	-0.378196	NA	NA	NA	-0.134182	1.28775	0.418605				0.853177	0.614578
uspE	b1333	945904	-0.458058	0.0830018	0.445473	NA	NA	0.0234722	0.348291	1.2106	2.78916			1.44935	1.23782
fnr	b1334	945908	-0.034028	-0.0785948	NA	NA	NA	-0.0563114	0.924639	0.834459				0.879549	0.0637663
abgT	b1336	945912	0.176316	0.0786839	NA	NA	NA	0.1275	1.50078	1.19863				1.3497	0.213653
abgB	b1337	945950	-0.343566	-0.404133	NA	NA	NA	-0.37385	0.45335	0.394336				0.423843	0.0417292
abgA	b1338	945742	-0.0927176	0.0334685	NA	NA	NA	-0.0296245	0.80776	1.08011				0.943936	0.192581
abgR	b1339	945831	-0.0480318	-0.100194	NA	NA	NA	-0.0741129	0.895299	0.793974				0.844636	0.0716479
ydaL	b1340	945953	0.122519	-0.0848528	NA	NA	NA	0.0188332	1.32593	0.822521				1.07422	0.355961
ydaM	b1341	945909	0.115942	0.140459	NA	NA	NA	0.1282	1.306	1.38184				1.34392	0.0536319
ydaN	b1342	945910	0.135074	-0.0121836	NA	NA	NA	0.0614454	1.36482	0.972336				1.16858	0.277526
dbpA	b1343	947153	-0.153773	0.225192	NA	NA	NA	0.0357093	0.701821	1.67955				1.19068	0.691356
ydaO	b1344	948967	-0.318377	-0.13484	NA	NA	NA	-0.226609	0.480422	0.733094				0.606758	0.178666
intR	b1345	946976	-0.210399	-0.108045	NA	NA	NA	-0.159222	0.616028	0.77975				0.697889	0.115769
ydaQ	b1346	947399	-0.352183	-0.292385	NA	NA	NA	-0.322284	0.444444	0.510053				0.477249	0.046392
ydaC	b1347	947504	0.0119594	0.110619	NA	NA	NA	0.061289	1.02792	1.29009				1.159	0.185379
lar	b1348	945914	0.0161634	-0.305214	NA	NA	NA	-0.144525	1.03792	0.495206				0.766562	0.383756
recT	b1349	945917	-0.266602	0.158885	NA	NA	NA	-0.0538587	0.54125	1.44173				0.991492	0.636738
recE	b1350	945918	0.18501	0.0427492	NA	NA	NA	0.113879	1.53112	1.10344				1.31728	0.302416
racC	b1351	945920	-0.0732377	0.227353	NA	NA	NA	0.0770577	0.844816	1.68792				1.26637	0.596168
kil	b1352	945921	0.0595657	0.22193	NA	NA	NA	0.140748	1.14701	1.66698				1.40699	0.367676
sieB	b1353	945913	-0.352695	-0.158311	NA	NA	NA	-0.255503	0.44392	0.694527				0.569223	0.177205
ydaG	b1355	945907	-0.128785	-0.0463101	NA	NA	NA	-0.0875478	0.743386	0.898856				0.821121	0.109933
ydaS	b1357	945923	0.00192024	-0.253628	NA	NA	NA	-0.125854	1.00443	0.557663				0.781047	0.315913
ydaT	b1358	945924	0.207816	-0.415292	0.399159	NA	NA	0.0638943	1.61368	0.384333	2.50703			1.50168	1.06577
ydaU	b1359	945925	-0.00322897	0.0963781	NA	NA	NA	0.0465746	0.992593	1.24847				1.12053	0.180933
ydaV	b1360	945926	-0.143452	-0.169655	NA	NA	NA	-0.156553	0.718701	0.676621				0.697661	0.0297556
ydaW	b1361	945927	0.15032	-0.110365	NA	NA	NA	0.0199779	1.41358	0.775595				1.09459	0.451123
rzpR	b1362	945928	0.0927541	0.0346484	NA	NA	NA	0.0637012	1.2381	1.08305				1.16057	0.109634
trkG	b1363	945932	-0.0873312	0.233735	NA	NA	NA	0.0732021	0.817841	1.71291				1.26538	0.632912
ynaK	b1365	947417	-0.0339586	-0.373146	NA	NA	NA	-0.203552	0.924786	0.423501				0.674143	0.354463
ydaY	b1366	946208	0.26894	0.0232852	NA	NA	NA	0.146113	1.85755	1.05508				1.45631	0.567432
ynaA	b1368	947543	-0.0260161	-0.359697	NA	NA	NA	-0.192857	0.941855	0.43682				0.689337	0.357113
stfR	b1372	945207	-0.121542	0.0702054	NA	NA	NA	-0.0256681	0.75589	1.17545				0.965672	0.296676
tfaR	b1373	946062	0.0816488	0.103138	NA	NA	NA	0.0923933	1.20684	1.26805				1.23745	0.0432864
pinR	b1374	948973	-0.0888517	0	NA	NA	NA	-0.0444258	0.814983	1				0.907491	0.130827
ynaE	b1375	946078	-0.239524	0.637708	0.207757	NA	NA	0.20198	0.576071	4.34218	1.61345			2.17724	1.94532
uspF	b1376	945948	-0.234604	0.0790909	NA	NA	NA	-0.0777564	0.582635	1.19975				0.891193	0.436367
ompN	b1377	946313	-0.0287037	0.0149179	NA	NA	NA	-0.00689289	0.936044	1.03495				0.985495	0.0699347
ydbK	b1378	946587	0.311799	0.0480679	NA	NA	NA	0.179933	2.05021	1.11704				1.58363	0.659855
hslJ	b1379	946525	0.0931821	0.0240607	NA	NA	NA	0.0586214	1.23932	1.05697				1.14814	0.128942
ldhA	b1380	946315	0.201094	0.19916	NA	NA	NA	0.200127	1.58889	1.58183				1.58536	0.00498974
ydbH	b1381	945949	-0.335792	0.0371679	NA	NA	NA	-0.149312	0.461538	1.08935				0.775445	0.443931
ynbE	b1382	945946	-0.0556298	0.0997711	NA	NA	NA	0.0220706	0.879772	1.25826				1.06902	0.267633
ydbL	b1383	945943	0.152213	-0.181328	NA	NA	NA	-0.0145576	1.41975	0.658676				1.03921	0.538163
feaR	b1384	945941	-0.0550926	0.186088	NA	NA	NA	0.0654975	0.880861	1.53493				1.20789	0.462494
feaB	b1385	945933	-0.0848448	-0.162565	NA	NA	NA	-0.123705	0.822537	0.687757				0.755147	0.0953033
tynA	b1386	945939	-0.0648511	0.000475626	NA	NA	NA	-0.0321877	0.861289	1.0011				0.931192	0.0988583
maoC	b1387	945954	-0.38744	0	NA	NA	NA	-0.19372	0.409789	1				0.704894	0.417342
paaA	b1388	945833	-0.377012	-0.698509	NA	NA	NA	-0.537761	0.419747	0.200212				0.30998	0.155234
paaB	b1389	947595	-0.134708	-0.123251	NA	NA	NA	-0.12898	0.733317	0.75292				0.743118	0.0138614
paaC	b1390	945956	0.228117	-0.929221	-0.0311796	NA	NA	-0.244095	1.6909	0.117701	0.930723			0.913106	0.786745
paaD	b1391	945959	-0.448232	0.0185394	NA	NA	NA	-0.214846	0.356261	1.04361				0.699937	0.486031
paaE	b1392	945962	-0.00205187	0.218343	NA	NA	NA	0.108146	0.995287	1.65327				1.32428	0.465264
paaF	b1393	946011	0.274623	0.102092	NA	NA	NA	0.188357	1.88201	1.265				1.57351	0.436291
paaG	b1394	946263	0.056702	-0.034166	NA	NA	NA	0.011268	1.13947	0.924345				1.03191	0.152115
paaH	b1395	945940	0.039464	0.1931	NA	NA	NA	0.116282	1.09513	1.55991				1.32752	0.328653
paaI	b1396	945265	0.00885149	-0.230923	NA	NA	NA	-0.111036	1.02059	0.587593				0.804092	0.306175
paaJ	b1397	946121	-0.248241	-0.381333	NA	NA	NA	-0.314787	0.564624	0.415592				0.490108	0.105381
paaK	b1398	945963	0.000227558	-0.264985	NA	NA	NA	-0.132379	1.00052	0.543269				0.771897	0.323328
paaX	b1399	945966	0.0439221	-0.273281	NA	NA	NA	-0.11468	1.10643	0.53299				0.819707	0.40548
paaY	b1400	945965	0.170487	0.0465761	0.133539	0.139368	NA	0.122493	1.48077	1.11321	1.36	1.37838		1.33309	0.155919
ydbA_1	b1401	2847750	0.150573	-0.031364	NA	NA	NA	0.0596047	1.4144	0.930328				1.17237	0.342293
ydbA_2	b1405	2847750	-0.117651	0.286092	NA	NA	NA	0.0842205	0.762692	1.93238				1.34753	0.827092
ydbC	b1406	945980	-1.02877	-0.0439868	0.0825475	NA	NA	-0.33007	0.0935897	0.903677	1.20934			0.735535	0.576565
ydbD	b1407	945983	-0.113599	-0.136786	NA	NA	NA	-0.125192	0.769841	0.729818				0.749829	0.0283011
ynbA	b1408	945973	-0.252105	-0.290914	NA	NA	NA	-0.27151	0.559622	0.511783				0.535702	0.0338276
ynbB	b1409	945972	-0.171935	0	0.318063	0.323893	NA	0.117505	0.673077	1	2.08	2.10811		1.4653	0.738282
ynbC	b1410	945970	-0.0248848	-0.0600883	NA	NA	NA	-0.0424865	0.944311	0.870787				0.907549	0.0519899
ynbD	b1411	945985	0.0710634	0.132318	NA	NA	NA	0.101691	1.17778	1.35618				1.26698	0.12615
azoR	b1412	947569	0.0524548	-0.120149	NA	NA	NA	-0.0338472	1.12838	0.758317				0.943348	0.261673
hrpA	b1413	948444	-0.20528	-0.0613949	NA	NA	NA	-0.133337	0.623333	0.868171				0.745752	0.173126
ydcF	b1414	946215	-0.0533854	-0.0394832	NA	NA	NA	-0.0464343	0.88433	0.913097				0.898714	0.0203408
aldA	b1415	945672	-0.078095	-0.596292	-0.323942	NA	NA	-0.332776	0.83542	0.253342	0.474305			0.521023	0.293838
gapC_2	b1416	948931	0.126104	0.237177	NA	NA	NA	0.18164	1.33692	1.72654				1.53173	0.275507
gapC_1	b1417	2847738	0.00508828	0.083734	NA	NA	NA	0.0444112	1.01179	1.21265				1.11222	0.14203
cybB	b1418	947241	-0.0572267	0.0381075	NA	NA	NA	-0.00955959	0.876543	1.09171				0.984127	0.152146
ydcA	b1419	945986	0.00295943	0.0534499	NA	NA	NA	0.0282047	1.00684	1.13097				1.0689	0.0877727
trg	b1421	945995	0.0339532	-0.369033	NA	NA	NA	-0.16754	1.08132	0.42753				0.754424	0.462297
ydcI	b1422	948865	-0.061618	0.259032	NA	NA	NA	0.0987072	0.867725	1.81565				1.34169	0.670285
ydcJ	b1423	945991	0.207325	0.0281803	NA	NA	NA	0.117753	1.61185	1.06704				1.33945	0.385241
mdoD	b1424	945994	0.0195318	-0.349306	NA	NA	NA	-0.164887	1.046	0.447398				0.746699	0.423276
ydcH	b1426	945997	0.142845	0.108545	NA	NA	NA	0.125695	1.38946	1.28394				1.3367	0.0746101
rimL	b1427	945998	0.366466	-0.147283	-0.193892	NA	NA	0.00843046	2.32523	0.712389	0.639893			1.22584	0.952793
ydcK	b1428	944932	0.159701	0.106478	NA	NA	NA	0.13309	1.44444	1.27785				1.36115	0.117803
tehA	b1429	945852	0.0966715	0.110717	NA	NA	NA	0.103694	1.24931	1.29038				1.26985	0.0290377
tehB	b1430	945979	0.0710237	-0.169855	NA	NA	NA	-0.0494154	1.17767	0.676309				0.92699	0.354516
ydcL	b1431	948203	-0.674611	-0.520156	-0.875061	-0.869232	NA	-0.734765	0.211538	0.301887	0.133333	0.135135		0.195473	0.0797579
ydcM	b1432	944942	-0.000383145	0.0652355	NA	NA	NA	0.0324262	0.999118	1.16208				1.0806	0.11523
ydcO	b1433	947247	0.00608479	-0.00690553	NA	NA	NA	-0.000410372	1.01411	0.984225				0.999167	0.0211313
ydcN	b1434	946000	0.201806	-0.123162	NA	NA	NA	0.039322	1.5915	0.753074				1.17229	0.592856
ydcP	b1435	945993	-0.0504633	-0.153358	NA	NA	NA	-0.101911	0.890301	0.702492				0.796397	0.132801
yncJ	b1436	945990	-0.492998	0.283124	-0.209384	NA	NA	-0.139753	0.321368	1.91922	0.61747			0.952685	0.850034
ydcR	b1439	946004	-0.0140696	0.140079	NA	NA	NA	0.0630047	0.968123	1.38064				1.17438	0.29169
ydcS	b1440	946005	-0.315263	-0.439469	-0.374133	0.174821	-0.429899	-0.276789	0.48388	0.363522	0.422539	1.49562	0.371622	0.627436	0.487705
ydcT	b1441	946007	-0.101368	0.147186	NA	NA	NA	0.0229089	0.79183	1.40342				1.09762	0.432456
ydcU	b1442	945976	-0.490133	0.0109843	NA	NA	NA	-0.239574	0.323495	1.02561				0.674555	0.496474
ydcV	b1443	945903	0.141395	0.118254	NA	NA	NA	0.129824	1.38482	1.31297				1.3489	0.0508107
patD	b1444	945876	-1.67142	-1.16761	NA	NA	NA	-1.41952	0.0213099	0.067981				0.0446454	0.0330014
ydcX	b1445	945936	-0.0791812	-0.225175	NA	NA	NA	-0.152178	0.833333	0.595422				0.714378	0.168229
ydcY	b1446	945916	-0.526607	-0.0201275	NA	NA	NA	-0.273367	0.297436	0.954712				0.626074	0.464765
ydcZ	b1447	946008	-0.43725	-0.423246	-0.295278	-0.289448	NA	-0.361305	0.365385	0.377358	0.506667	0.513514		0.440731	0.0802869
yncA	b1448	946010	-0.359131	-0.168072	NA	NA	NA	-0.263602	0.43739	0.679091				0.55824	0.170908
yncB	b1449	946012	0.00103121	-0.0595044	NA	NA	NA	-0.0292366	1.00238	0.871958				0.937168	0.0922203
mcbR	b1450	946014	0.635911	0.668774	NA	NA	NA	0.652343	4.32425	4.66417				4.49421	0.240359
yncD	b1451	946015	0.0330455	0.236532	NA	NA	NA	0.134789	1.07906	1.72398				1.40152	0.456025
yncE	b1452	946006	-0.510278	0.269622	0.305369	NA	NA	0.0215708	0.308832	1.86047	2.02008			1.39646	0.945288
ansP	b1453	946019	-0.129066	0.0991418	NA	NA	NA	-0.0149623	0.742905	1.25644				0.999673	0.363124
yncG	b1454	946023	0.155227	-0.138896	NA	NA	NA	0.00816539	1.42964	0.72628				1.07796	0.497351
yncH	b1455	946024	0.0430615	-0.0470851	NA	NA	NA	-0.00201176	1.10424	0.897253				1.00074	0.146358
rhsE	b1456	946026	-0.423651	0.311728	0.417623	NA	NA	0.1019	0.377006	2.04988	2.61591			1.68093	1.16416
ydcD	b1457	946958	-0.0439739	0.522027	0.351504	NA	NA	0.276519	0.903704	3.32681	2.24649			2.159	1.21392
yncI	b1458	945121	-0.200915	0.402488	0.199435	NA	NA	0.133669	0.62963	2.52632	1.58283			1.57959	0.948347
yncM	b1459	945121	-0.503257	-0.404563	NA	NA	NA	-0.45391	0.313865	0.393947				0.353906	0.0566264
ydcC	b1460	947435	0.121766	-0.209125	NA	NA	NA	-0.0436794	1.32363	0.617839				0.970733	0.499069
ydcE	b1461	945731	0.0370512	-0.149964	NA	NA	NA	-0.0564564	1.08906	0.708005				0.898532	0.269446
yddH	b1462	946192	0.400904	-0.0270805	NA	NA	NA	0.186912	2.51712	0.939549				1.72833	1.11551
nhoA	b1463	947251	0.105667	0.0946389	NA	NA	NA	0.100153	1.27546	1.24348				1.25947	0.0226138
yddE	b1464	944782	-0.0230115	-0.0604807	0.0361447	-0.101167	0.269878	0.0242727	0.948393	0.87	1.08679	0.792197	1.86156	1.11179	0.433037
narV	b1465	946029	-0.126091	-0.179649	NA	NA	NA	-0.15287	0.748013	0.661228				0.704621	0.0613665
narW	b1466	946032	-0.0720044	-0.354699	NA	NA	NA	-0.213352	0.847219	0.441876				0.644548	0.286621
narY	b1467	946034	0.0864362	-0.000637965	NA	NA	NA	0.0428991	1.22021	0.998532				1.10937	0.156753
narZ	b1468	945999	-0.143946	-0.0267874	NA	NA	NA	-0.0853669	0.717883	0.940183				0.829033	0.15719
narU	b1469	945799	0.150666	-0.00451168	NA	NA	NA	0.0730774	1.41471	0.989665				1.20219	0.30055
yddJ	b1470	945955	-0.0926013	0.0881473	NA	NA	NA	-0.00222702	0.807976	1.22503				1.0165	0.294903
yddK	b1471	947312	-0.0424203	-0.490502	NA	NA	NA	-0.266461	0.906942	0.32322				0.615081	0.412754
yddL	b1472	945737	0.644657	0.0589701		NA	NA	0.444227	4.41221	1.14543	1			2.18588	1.92943
yddG	b1473	945942	-0.285473	-0.264877	NA	NA	NA	-0.275175	0.518236	0.543405				0.53082	0.0177971
fdnG	b1474	946035	-0.040735	0.175666	NA	NA	NA	0.0674655	0.910469	1.49853				1.2045	0.415824
fdnH	b1475	948794	0.0749998	0.0161944	NA	NA	NA	0.0455971	1.1885	1.03799				1.11325	0.106426
fdnI	b1476	946038	0.18049	-0.0751519	NA	NA	NA	0.0526693	1.51527	0.841101				1.17819	0.476711
yddM	b1477	946040	0.124976	0.0361892	NA	NA	NA	0.0805828	1.33345	1.0869				1.21017	0.174337
adhP	b1478	946036	0.17182	0.109758	NA	NA	NA	0.140789	1.48532	1.28753				1.38643	0.139857
sfcA	b1479	946031	-0.0118502	-0.0641938	NA	NA	NA	-0.038022	0.973083	0.862594				0.917838	0.0781277
sra	b1480	946030	0.0168924	-0.0329244	NA	NA	NA	-0.00801603	1.03966	0.926991				0.983327	0.0796706
bdm	b1481	946041	-0.0470911	-0.101761	NA	NA	NA	-0.0744262	0.897241	0.791113				0.844177	0.0750433
osmC	b1482	946043	0.0922188	-0.264621	NA	NA	NA	-0.0862011	1.23657	0.543725				0.890147	0.489916
ddpF	b1483	946020	0.107961	-0.187479	NA	NA	NA	-0.0397591	1.28221	0.649413				0.965814	0.447459
ddpD	b1484	946002	-0.0591965	-0.572932	NA	NA	NA	-0.316064	0.872576	0.267343				0.569959	0.427965
ddpC	b1485	946028	-0.066889	-0.282209	NA	NA	NA	-0.174549	0.857257	0.522145				0.689701	0.23696
ddpB	b1486	946044	0.0519027	0.211886	NA	NA	NA	0.131894	1.12694	1.62887				1.37791	0.354914
ddpA	b1487	946052	0.0436792	-0.0156247	NA	NA	NA	0.0140273	1.10581	0.964662				1.03523	0.0998041
ddpX	b1488	945532	-0.21388	-0.116491	NA	NA	NA	-0.165185	0.611111	0.764732				0.687922	0.108626
dos	b1489	945815	0.087222	-0.0172317	NA	NA	NA	0.0349951	1.22242	0.961099				1.09176	0.184785
yddV	b1490	945835	0.0375189	0.12067	NA	NA	NA	0.0790946	1.09023	1.32029				1.20526	0.162678
yddW	b1491	945975	0.211366	-0.274282	NA	NA	NA	-0.0314583	1.62692	0.531762				1.07934	0.774392
gadC	b1492	946057	0.237363	0.0174877	NA	NA	NA	0.127425	1.72728	1.04109				1.38418	0.485211
gadB	b1493	946058	0.0288441	-0.00795755	NA	NA	NA	0.0104433	1.06867	0.981844				1.02526	0.0613962
pqqL	b1494	946059	-0.25632	-0.0267155	NA	NA	NA	-0.141518	0.554217	0.940339				0.747278	0.27303
yddB	b1495	945961	0.0309255	0.0485181	NA	NA	NA	0.0397218	1.07381	1.1182				1.096	0.0313893
yddA	b1496	945945	-0.326577	-0.16601	NA	NA	NA	-0.246294	0.471436	0.682322				0.576879	0.149119
ydeM	b1497	945981	0.219935	0.0543385	NA	NA	NA	0.137137	1.65934	1.13328				1.39631	0.371976
ydeN	b1498	945957	0.170939	-0.256891	NA	NA	NA	-0.0429759	1.48231	0.553489				1.0179	0.656775
ydeO	b1499	945922	-0.194959	0.451627	-0.0734985	NA	NA	0.0610565	0.638323	2.82896	0.844309			1.4372	1.2097
ydeP	b1501	946055	-0.180141	-0.181204	NA	NA	NA	-0.180673	0.660479	0.658864				0.659671	0.00114206
ydeQ	b1502	946050	-0.195457	-0.652334	NA	NA	NA	-0.423896	0.637592	0.222672				0.430132	0.293393
ydeR	b1503	946049	0.0523949	0.0246102	NA	NA	NA	0.0385026	1.12822	1.0583				1.09326	0.0494406
ydeS	b1504	946047	0.370356	0.206419	NA	NA	NA	0.288388	2.34615	1.60849				1.97732	0.521605
ydeT	b1505	946042	0.0534153	0.0536462	NA	NA	NA	0.0535308	1.13088	1.13148				1.13118	0.000425368
yneL	b1506	946063	0.0770707	0.025421	NA	NA	NA	0.0512458	1.19418	1.06028				1.12723	0.0946825
hipA	b1507	946064	-0.250651	-0.0334308	NA	NA	NA	-0.142041	0.561499	0.925911				0.743705	0.257678
hipB	b1508	946065	0.0517456	0.0181302	NA	NA	NA	0.0349379	1.12654	1.04263				1.08458	0.0593315
ydeU	b1509	947796	-0.0465553	0.00387715	NA	NA	NA	-0.0213391	0.898348	1.00897				0.953658	0.0782196
ydeK	b1510	947790	0.433284	0.10399	NA	NA	NA	0.268637	2.71196	1.27054				1.99125	1.01924
ydeV	b1511	946069	-0.00378729	0.266629	NA	NA	NA	0.131421	0.991317	1.84769				1.4195	0.605547
ydeW	b1512	946070	0.0217192	0.00380668	NA	NA	NA	0.012763	1.05128	1.0088				1.03004	0.0300367
ego	b1513	945680	-0.0266886	-0.00925187	NA	NA	NA	-0.0179702	0.940397	0.978922				0.95966	0.0272411
lsrC	b1514	946105	0.125634	0.246972	NA	NA	NA	0.186303	1.33547	1.76592				1.5507	0.304377
lsrD	b1515	946264	0.111868	0.0607663	NA	NA	NA	0.0863173	1.2938	1.15018				1.22199	0.101556
lsrB	b1516	945418	0.0661506	0.240428	NA	NA	NA	0.153289	1.16453	1.73951				1.45202	0.406575
lsrF	b1517	946071	-0.0129616	-0.0624613	-0.199995	0.187204	0.0320086	-0.0112411	0.970596	0.866041	0.630964	1.53888	1.07649	1.01659	0.335358
lsrG	b1518	946073	0.137593	-0.100517	NA	NA	NA	0.018538	1.37275	0.793383				1.08307	0.409677
tam	b1519	946074	0.0351436	-0.051282	NA	NA	NA	-0.00806922	1.08429	0.888624				0.986455	0.138354
yneE	b1520	946188	0.0249298	0.0308642	NA	NA	NA	0.027897	1.05908	1.07365				1.06637	0.0103034
uxaB	b1521	945542	-0.0514881	0.106587	NA	NA	NA	0.0275494	0.888202	1.27817				1.08318	0.275745
yneF	b1522	947422	0.0198825	-0.243526	NA	NA	NA	-0.111822	1.04685	0.570787				0.808816	0.336624
yneG	b1523	946171	0.228864	0.894935	0.515025	NA	NA	0.546275	1.69381	7.85118	3.27359			4.27286	3.198
yneH	b1524	944973	0.0568886	-0.000900559	NA	NA	NA	0.027994	1.13996	0.997929				1.06894	0.100429
yneI	b1525	947440	-0.0888609	0.180162	NA	NA	NA	0.0456507	0.814965	1.51413				1.16455	0.494382
yneJ	b1526	946079	-0.0956359	-0.480962	NA	NA	NA	-0.288299	0.80235	0.330399				0.566375	0.33372
yneK	b1527	946080	-0.098386	0.0252042	NA	NA	NA	-0.0365909	0.797286	1.05975				0.928519	0.185592
ydeA	b1528	947218	-0.134645	0.0611812	NA	NA	NA	-0.0367319	0.733424	1.15128				0.942352	0.295469
marC	b1529	947132	0.116298	0.128522	NA	NA	NA	0.12241	1.30707	1.34438				1.32572	0.0263848
marR	b1530	945825	0.195806	-0.0353451	NA	NA	NA	0.0802307	1.56966	0.921839				1.24575	0.458081
marA	b1531	947613	-0.257883	-0.0208014	NA	NA	NA	-0.139342	0.552226	0.953232				0.752729	0.283554
marB	b1532	946184	0.0779114	0.0793716	NA	NA	NA	0.0786415	1.1965	1.20053				1.19851	0.00284942
eamA	b1533	946081	-0.416491	0.0795423	NA	NA	NA	-0.168474	0.383274	1.201				0.792136	0.578218
ydeE	b1534	946083	-0.00776008	0.0807728	NA	NA	NA	0.0365064	0.98229	1.20441				1.09335	0.157059
ydeH	b1535	946075	-0.0411587	0.00471844	NA	NA	NA	-0.0182201	0.909581	1.01092				0.960252	0.0716603
ydeI	b1536	946068	0.235154	0.142182	NA	NA	NA	0.188668	1.71852	1.38734				1.55293	0.234181
ydeJ	b1537	946067	-0.0199383	0.00931359	NA	NA	NA	-0.00531237	0.955128	1.02168				0.988403	0.0470571
dcp	b1538	946084	0.305696	-0.0244392	NA	NA	NA	0.140628	2.0216	0.945281				1.48344	0.761075
ydfG	b1539	946085	-0.0477023	-0.106412	NA	NA	NA	-0.0770569	0.895979	0.782688				0.839333	0.080109
ydfH	b1540	946087	0.335149	0.00336056	NA	NA	NA	0.169255	2.16346	1.00777				1.58561	0.817199
ydfZ	b1541	948796	0.23534	0.0773822	NA	NA	NA	0.156361	1.71925	1.19504				1.45715	0.370675
ydfI	b1542	945861	-0.368131	-0.450726	NA	NA	NA	-0.409429	0.428419	0.354221				0.39132	0.052466
ydfJ	b1543	944802	-0.0714999	-0.249215	NA	NA	NA	-0.160358	0.848204	0.563358				0.705781	0.201416
ydfK	b1544	947451	0.233663	0.156202	NA	NA	NA	0.194933	1.71263	1.43286				1.57274	0.19783
pinQ	b1545	946088	0.000850835	-0.095295	NA	NA	NA	-0.0472221	1.00196	0.80298				0.902471	0.1407
tfaQ	b1546	946060	-0.777048	-0.437379	NA	NA	NA	-0.607213	0.167091	0.365276				0.266183	0.140138
stfQ	b1547	946098	0.137887	0.318017	NA	NA	NA	0.227952	1.37368	2.07978				1.72673	0.499283
nohA	b1548	946021	0.146222	0.28266	NA	NA	NA	0.214441	1.4003	1.91717				1.65873	0.365478
ydfO	b1549	945992	0.60917	0.350536	NA	NA	NA	0.479853	4.06602	2.24149				3.15376	1.29014
gnsB	b1550	946054	-0.161773	-0.177352	NA	NA	NA	-0.169562	0.689013	0.664735				0.676874	0.0171673
ynfN	b1551	946097	0.0697666	-0.00614654	NA	NA	NA	0.03181	1.17427	0.985947				1.08011	0.133162
cspI	b1552	946099	0.0777215	0.150982	NA	NA	NA	0.114352	1.19597	1.41574				1.30585	0.155395
ydfP	b1553	946101	0.525852	0.0699441	NA	NA	NA	0.297898	3.35623	1.17475				2.26549	1.54254
ydfQ	b1554	946100	0.308847	-0.00932047	NA	NA	NA	0.149763	2.03632	0.978767				1.50755	0.747806
ydfR	b1555	946095	-0.0128439	0.0155063	NA	NA	NA	0.00133119	0.970859	1.03635				1.0036	0.0463089
essQ	b1556	946093	0.226194	0.0917121	NA	NA	NA	0.158953	1.68343	1.23513				1.45928	0.316995
cspB	b1557	946091	-0.385294	0.329308	0.479868	NA	NA	0.141294	0.411819	2.13456	3.01903			1.85514	1.32588
cspF	b1558	946090	-0.0603913	-0.0101104	NA	NA	NA	-0.0352509	0.870179	0.976989				0.923584	0.0755259
ydfT	b1559	946103	-0.0828539	0.0501688	NA	NA	NA	-0.0163426	0.826316	1.12245				0.974385	0.209402
ydfU	b1560	946108	-0.0826588	0.0639133	NA	NA	NA	-0.00937277	0.826687	1.15855				0.992617	0.23466
rem	b1561	946109	0.0589985	-0.110891	NA	NA	NA	-0.0259461	1.14551	0.774657				0.960083	0.262232
hokD	b1562	948616	-0.062398	-0.165248	NA	NA	NA	-0.113823	0.866168	0.683521				0.774844	0.129151
relE	b1563	947549	0.0831721	0	NA	NA	NA	0.041586	1.21108	1				1.10554	0.149255
relB	b1564	948308	-0.193277	0.0437213	NA	NA	NA	-0.0747779	0.640801	1.10591				0.873357	0.328885
ydfV	b1565	948801	0.572532	0.458762	NA	NA	NA	0.515647	3.73708	2.87583				3.30645	0.608996
flxA	b1566	947392	0.280119	-0.00452159	NA	NA	NA	0.137799	1.90598	0.989643				1.44781	0.64795
ydfW	b1567	946111	0.0348666	0.0463607	NA	NA	NA	0.0406136	1.08359	1.11266				1.09812	0.0205495
ydfX	b1568	946112	0.274479	0.0485698	NA	NA	NA	0.161524	1.88139	1.11833				1.49986	0.539566
dicC	b1569	946120	0.21876	0.343301	NA	NA	NA	0.28103	1.65486	2.20445				1.92965	0.388625
ydfA	b1571	946082	0.189213	0.0574878	NA	NA	NA	0.12335	1.54601	1.14153				1.34377	0.286011
ydfC	b1573	946107	0.0500657	0.155573	NA	NA	NA	0.102819	1.12219	1.43078				1.27648	0.218208
dicB	b1575	946110	0.152493	0.0349514	NA	NA	NA	0.0937223	1.42067	1.08381				1.25224	0.238199
ydfD	b1576	946102	-0.0530718	-0.351176	NA	NA	NA	-0.202124	0.884969	0.445476				0.665222	0.310769
ydfE	b1577	946113	0.182699	0.102826	NA	NA	NA	0.142763	1.523	1.26714				1.39507	0.180915
intQ	b1579	946130	-0.270295	-0.369633	NA	NA	NA	-0.319964	0.536667	0.42694				0.481803	0.0775883
rspB	b1580	946127	-0.303143	-0.0344045	NA	NA	NA	-0.168774	0.497574	0.923837				0.710706	0.301414
rspA	b1581	946126	-0.223688	0.289162	-0.0995216	NA	NA	-0.0113492	0.597464	1.94609	0.795204			1.11292	0.728288
ynfA	b1582	946125	-0.333759	0.18331	0.245399	NA	NA	0.0316496	0.463704	1.52514	1.75954			1.24946	0.690504
ynfB	b1583	946119	-0.377555	0.00301246	NA	NA	NA	-0.187271	0.419223	1.00696				0.713092	0.415593
speG	b1584	946117	-0.150263	-0.109135	NA	NA	NA	-0.129699	0.707517	0.777795				0.742656	0.049694
ynfC	b1585	946131	0.117266	0.442524	NA	NA	NA	0.279895	1.30999	2.77028				2.04013	1.03258
ynfD	b1586	946133	-0.193831	0.11484	NA	NA	NA	-0.0394958	0.639983	1.30269				0.971335	0.468602
ynfE	b1587	946135	0.0510062	-0.00569496	NA	NA	NA	0.0226556	1.12462	0.986972				1.0558	0.0973323
ynfF	b1588	945268	0.00294899	0.170596	NA	NA	NA	0.0867724	1.00681	1.48114				1.24398	0.335399
ynfG	b1589	945638	-0.0420159	0.28895	NA	NA	NA	0.123467	0.907787	1.94514				1.42646	0.733517
ynfH	b1590	945822	0.0585748	0.237217	NA	NA	NA	0.147896	1.14439	1.7267				1.43555	0.411755
dmsD	b1591	945987	-0.179637	0.0729657	NA	NA	NA	-0.0533354	0.661247	1.18295				0.922097	0.368899
clcB	b1592	947179	0.0180727	-0.0694126	NA	NA	NA	-0.0256699	1.04249	0.85229				0.947391	0.134493
ynfK	b1593	944927	-0.380758	0.0814773	NA	NA	NA	-0.14964	0.416143	1.20636				0.811252	0.558769
dgsA	b1594	945510	0.0150845	0.0372302	NA	NA	NA	0.0261573	1.03534	1.08951				1.06243	0.0382996
ynfL	b1595	946136	-0.077309	0.132827	NA	NA	NA	0.0277592	0.836934	1.35777				1.09735	0.36829
ynfM	b1596	946138	0.179787	0.122118	NA	NA	NA	0.150953	1.51282	1.3247				1.41876	0.13302
asr	b1597	945103	-0.278288	-0.037726	NA	NA	NA	-0.158007	0.52688	0.916799				0.721839	0.275714
ydgD	b1598	946436	0.367786	0.312302	NA	NA	NA	0.340044	2.33231	2.05259				2.19245	0.197792
mdtI	b1599	947333	-0.24463	0.000725812	NA	NA	NA	-0.121952	0.569338	1.00167				0.785505	0.305707
mdtJ	b1600	946139	0.285923	-0.159976	NA	NA	NA	0.0629734	1.93162	0.691869				1.31175	0.876639
ydgG	b1601	946142	-0.123063	0.153096	NA	NA	NA	0.0150167	0.753247	1.42264				1.08795	0.473335
pntB	b1602	946144	0.0466918	0.404989	NA	NA	NA	0.225841	1.1135	2.54091				1.82721	1.00933
pntA	b1603	946628	-0.275834	0.305208	0.377045	NA	NA	0.135473	0.529866	2.01934	2.38257			1.64392	0.981746
ydgH	b1604	945117	-0.0927541	-0.101027	-0.295278	-0.289448	NA	-0.194627	0.807692	0.792453	0.506667	0.513514		0.655081	0.16756
ydgI	b1605	945159	-0.0159881	0.100878	NA	NA	NA	0.0424449	0.963855	1.26147				1.11266	0.210447
folM	b1606	949096	-0.161716	-0.0360948	NA	NA	NA	-0.0989055	0.689103	0.920249				0.804676	0.163445
ydgC	b1607	945156	0.0758006	-0.183203	NA	NA	NA	-0.053701	1.1907	0.655839				0.923267	0.3782
rstA	b1608	946199	-0.0901882	-0.259208	NA	NA	NA	-0.174698	0.812478	0.550544				0.681511	0.185216
rstB	b1609	948870	-0.09093	0.0898923	NA	NA	NA	-0.000518824	0.811092	1.22996				1.02053	0.296187
tus	b1610	945135	0.128545	0.0153817	NA	NA	NA	0.0719635	1.34445	1.03605				1.19025	0.218071
fumC	b1611	946147	0.217187	0.16241	NA	NA	NA	0.189799	1.64887	1.45348				1.55118	0.138161
fumA	b1612	946826	0.168754	0.0705548	NA	NA	NA	0.119654	1.47487	1.1764				1.32563	0.211051
manA	b1613	944840	-0.0299162	0.0580915	NA	NA	NA	0.0140877	0.933434	1.14312				1.03828	0.14827
ydgA	b1614	946172	0.175018	-0.0578764	NA	NA	NA	0.0585706	1.4963	0.875233				1.18576	0.439158
uidC	b1615	944820	0.173504	0.0320355	NA	NA	NA	0.10277	1.49109	1.07655				1.28382	0.293122
uidB	b1616	947484	0.124888	0.220108	NA	NA	NA	0.172498	1.33318	1.66				1.49659	0.231098
uidA	b1617	946149	0.123976	0.112531	NA	NA	NA	0.118253	1.33038	1.29578				1.31308	0.0244661
uidR	b1618	946150	-0.102253	0.00727478	NA	NA	NA	-0.047489	0.790218	1.01689				0.903555	0.160282
hdhA	b1619	946151	-0.276056	0.193521	NA	NA	NA	-0.0412676	0.529595	1.56142				1.04551	0.729613
malI	b1620	947104	-0.00375666	-0.000979244	NA	NA	NA	-0.00236795	0.991387	0.997748				0.994568	0.00449754
malX	b1621	946009	0.0498685	0.0405703	NA	NA	NA	0.0452194	1.12168	1.09792				1.1098	0.0168008
malY	b1622	945937	-0.0709565	0.11882	NA	NA	NA	0.0239316	0.849266	1.31468				1.08197	0.329097
add	b1623	945851	-0.162781	-0.307068	NA	NA	NA	-0.234925	0.687414	0.493097				0.590256	0.137403
ydgJ	b1624	947164	0.0841522	-0.0903353	NA	NA	NA	-0.00309157	1.21381	0.812203				1.01301	0.283982
ydgT	b1625	946152	0.13709	-0.0631567	NA	NA	NA	0.0369666	1.37117	0.864656				1.11791	0.358157
ydgK	b1626	946154	0.1533	0.16624	NA	NA	NA	0.15977	1.42331	1.46636				1.44484	0.030437
rsxA	b1627	946148	-0.069273	0.118374	NA	NA	NA	0.0245505	0.852564	1.31333				1.08295	0.325811
rsxB	b1628	946146	0.0196	0.169345	NA	NA	NA	0.0944727	1.04616	1.47688				1.26152	0.304562
rsxC	b1629	946137	-0.0360426	0.0412201	NA	NA	NA	0.00258877	0.920359	1.09956				1.00996	0.126716
rsxD	b1630	946134	0.097982	0.0890296	NA	NA	NA	0.0935058	1.25309	1.22752				1.24031	0.0180781
rsxG	b1631	946158	0.157915	-0.0885002	NA	NA	NA	0.0347076	1.43852	0.815642				1.12708	0.44044
rsxE	b1632	947509	-0.226498	-0.105156	NA	NA	NA	-0.165827	0.593612	0.784954				0.689283	0.1353
nth	b1633	947122	-0.0907908	-0.313282	NA	NA	NA	-0.202037	0.811352	0.486091				0.648721	0.229994
ydgR	b1634	947436	-0.219997	-0.0388767	NA	NA	NA	-0.129437	0.602564	0.914373				0.758468	0.220482
gst	b1635	945758	0.380265	0.0168714	NA	NA	NA	0.198568	2.4003	1.03961				1.71995	0.962148
pdxY	b1636	946162	-0.238743	-0.272955	NA	NA	NA	-0.255849	0.577108	0.53339				0.555249	0.0309135
ydhA	b1639	946811	-0.0488274	-0.19252	NA	NA	NA	-0.120674	0.893661	0.641918				0.767789	0.178009
ydhH	b1640	946810	-0.270572	-0.367581	NA	NA	NA	-0.319077	0.536325	0.428962				0.482643	0.075917
slyB	b1641	946801	0.257595	0.263785	NA	NA	NA	0.26069	1.80965	1.83563				1.82264	0.0183663
slyA	b1642	946167	-0.216999	-0.091197	NA	NA	NA	-0.154098	0.606738	0.810593				0.708666	0.144148
ydhI	b1643	947559	0.417139	0.286988	NA	NA	NA	0.352063	2.613	1.93637				2.27468	0.47845
ydhJ	b1644	946499	-0.223733	-0.11642	NA	NA	NA	-0.170076	0.597403	0.764857				0.68113	0.118408
ydhK	b1645	946528	0.0382324	0.0485698	NA	NA	NA	0.0434011	1.09202	1.11833				1.10518	0.0186004
sodC	b1646	945343	-0.109603	-0.0185709	NA	NA	NA	-0.0640869	0.776957	0.95814				0.867549	0.128116
ydhF	b1647	946960	0.0833372	-0.00293367	NA	NA	NA	0.0402018	1.21154	0.993268				1.1024	0.154341
ydhL	b1648	946168	0.0590791	-0.00391778	NA	NA	NA	0.0275807	1.14572	0.99102				1.06837	0.109391
ydhM	b1649	946166	0.083804	0.103556	NA	NA	NA	0.0936802	1.21284	1.26928				1.24106	0.039906
nemA	b1650	946164	-0.0823382	0.103578	NA	NA	NA	0.0106199	0.827298	1.26934				1.04832	0.312571
gloA	b1651	946161	-0.780097	-0.582929	NA	NA	NA	-0.681513	0.165922	0.261259				0.21359	0.0674137
rnt	b1652	946159	0.252763	-0.140792	NA	NA	NA	0.0559857	1.78963	0.723117				1.25637	0.754139
lhr	b1653	946156	-0.37353	-0.0201625	NA	NA	NA	-0.196846	0.423126	0.954635				0.688881	0.375834
ydhD	b1654	946169	-0.474565	-0.0519319	NA	NA	NA	-0.263248	0.335301	0.887295				0.611298	0.390319
ydhO	b1655	945210	0.426244	0.133968	NA	NA	NA	0.280106	2.66836	1.36135				2.01485	0.924198
sodB	b1656	944953	0.292936	0.00899593	NA	NA	NA	0.150966	1.96307	1.02093				1.492	0.666195
ydhP	b1657	947340	0.0572954	0.0430049	NA	NA	NA	0.0501502	1.14103	1.10409				1.12256	0.0261166
purR	b1658	945226	-0.0168891	-0.177561	NA	NA	NA	-0.097225	0.961858	0.664414				0.813136	0.210324
ydhB	b1659	945208	0.142687	-0.0292599	NA	NA	NA	0.0567135	1.38895	0.934846				1.1619	0.321101
ydhC	b1660	946077	0.147664	0.0578251	NA	NA	NA	0.102744	1.40496	1.14242				1.27369	0.185644
cfa	b1661	944811	0.024251	-0.0713981	NA	NA	NA	-0.0235736	1.05743	0.848402				0.952915	0.147804
mdtK	b1663	945883	0.0642281	0.0558732	NA	NA	NA	0.0600506	1.15939	1.1373				1.14834	0.0156207
ydhQ	b1664	944851	0	-0.0808232	0.00575233	0.0115819	NA	-0.0158722	1	0.830189	1.01333	1.02703		0.967637	0.0922943
ydhR	b1667	946177	-0.168498	-0.0773713	NA	NA	NA	-0.122935	0.678425	0.836814				0.757619	0.111997
ydhS	b1668	945786	-0.0279695	0.0679533	NA	NA	NA	0.0199919	0.937628	1.16937				1.0535	0.163869
ydhT	b1669	945960	-0.0334504	-0.242367	NA	NA	NA	-0.137909	0.925869	0.572312				0.749091	0.250002
ydhU	b1670	945608	-0.185742	0.201696	NA	NA	NA	0.00797689	0.652016	1.59109				1.12155	0.664028
ydhX	b1671	947308	-0.690071	-0.495493	NA	NA	NA	-0.592782	0.20414	0.319527				0.261834	0.0815903
ydhW	b1672	947180	-0.0324922	-0.204187	NA	NA	NA	-0.11834	0.927914	0.624903				0.776409	0.214261
ydhV	b1673	948756	0.0281114	-0.0658993	NA	NA	NA	-0.0188939	1.06687	0.859213				0.963041	0.146836
ydhY	b1674	948749	-0.355012	-0.638233	NA	NA	NA	-0.496623	0.441558	0.23002				0.335789	0.14958
ydhZ	b1675	946180	-0.102143	-0.0101482	NA	NA	NA	-0.0561454	0.790419	0.976904				0.883662	0.131865
pykF	b1676	946179	-0.217356	0.0289242	NA	NA	NA	-0.0942159	0.606239	1.06887				0.837554	0.327128
lpp	b1677	946175	0.34318	-0.414827	-0.138821	NA	NA	-0.0701559	2.20384	0.384745	0.726406			1.105	0.966838
ynhG	b1678	946174	-0.44747	-0.322138	NA	NA	NA	-0.384804	0.356886	0.47628				0.416583	0.0844239
sufE	b1679	946173	0.414973	0.158205	NA	NA	NA	0.286589	2.6	1.43948				2.01974	0.820613
sufS	b1680	946185	-0.179454	0.0486602	NA	NA	NA	-0.065397	0.661524	1.11856				0.890043	0.323175
sufD	b1681	944878	-0.0316849	0.0105784	NA	NA	NA	-0.0105532	0.929641	1.02466				0.977149	0.0671864
sufB	b1683	945753	-0.0968733	0.00344721	NA	NA	NA	-0.046713	0.800068	1.00797				0.904018	0.147008
sufA	b1684	949014	-0.104398	0.247382	NA	NA	NA	0.0714921	0.786325	1.76759				1.27696	0.693861
ydiH	b1685	946194	0.26746	-0.0486407	NA	NA	NA	0.109409	1.85123	0.894045				1.37264	0.67683
ydiI	b1686	946190	0.0219317	0.00672504	NA	NA	NA	0.0143284	1.0518	1.01561				1.0337	0.0255908
ydiJ	b1687	946189	0.1568	0.0985711	NA	NA	NA	0.127686	1.43483	1.25479				1.34481	0.127307
ydiK	b1688	946183	0.418609	0.30962	NA	NA	NA	0.364114	2.62186	2.03995				2.3309	0.41147
ydiM	b1690	946196	0.142524	0.139434	NA	NA	NA	0.140979	1.38843	1.37859				1.38351	0.00696054
ydiN	b1691	946198	0.0387276	0.0421606	NA	NA	NA	0.0404441	1.09327	1.10195				1.09761	0.00613511
ydiB	b1692	946200	-0.0447901	-0.202698	NA	NA	NA	-0.123744	0.902007	0.627049				0.764528	0.194425
aroD	b1693	946210	-0.31627	-0.103581	NA	NA	NA	-0.209926	0.482759	0.787805				0.635282	0.215701
ydiF	b1694	946211	0.18928	0.0579084	0.202535	-0.0402881	0.049637	0.0918145	1.54625	1.14264	1.59417	0.911406	1.12108	1.26311	0.295022
ydiO	b1695	945626	0.261332	-0.0401499	NA	NA	NA	0.110591	1.82529	0.911696				1.36849	0.64601
ydiP	b1696	945095	-0.420028	-0.0579919	NA	NA	NA	-0.23901	0.380165	0.875				0.627583	0.349901
ydiQ	b1697	946482	0.609965	-0.0342089	0.416167	NA	NA	0.330641	4.07347	0.924253	2.60716			2.53496	1.57585
ydiR	b1698	945688	0.0440839	-0.0273845	NA	NA	NA	0.00834972	1.10684	0.938892				1.02286	0.118756
ydiS	b1699	946212	-0.287329	-0.300356	NA	NA	NA	-0.293842	0.516026	0.500777				0.508401	0.0107826
ydiT	b1700	946214	0.0863903	-0.577361	-0.61176	NA	NA	-0.367577	1.22009	0.26463	0.244478			0.576398	0.557541
ydiD	b1701	946213	-0.195512	-0.432363	NA	NA	NA	-0.313938	0.637511	0.369519				0.503515	0.189499
pps	b1702	946209	0.115965	0.0771944	NA	NA	NA	0.0965798	1.30607	1.19452				1.25029	0.0788729
ydiA	b1703	946207	0.364377	0.170086	NA	NA	NA	0.267231	2.31407	1.4794				1.89674	0.590202
aroH	b1704	946229	0.19859	-0.0348939	NA	NA	NA	0.0818482	1.57976	0.922797				1.25128	0.464541
ydiE	b1705	946205	0.174311	0.276858	NA	NA	NA	0.225585	1.49387	1.89172				1.69279	0.281329
ydiU	b1706	946219	0.0548487	-0.0563111	NA	NA	NA	-0.000731237	1.13462	0.878393				1.0065	0.181177
ydiV	b1707	946217	-0.506039	-0.313639	NA	NA	NA	-0.409839	0.311861	0.485692				0.398777	0.122917
nlpC	b1708	946220	-0.00476107	0.295189	NA	NA	NA	0.145214	0.989097	1.97328				1.48119	0.695922
btuD	b1709	945751	0.0217285	-0.124013	NA	NA	NA	-0.0511421	1.0513	0.751601				0.901453	0.211923
btuE	b1710	945915	0.182705	-0.0526615	NA	NA	NA	0.0650219	1.52302	0.885806				1.20441	0.450578
btuC	b1711	945877	-0.077528	0.0597699	NA	NA	NA	-0.00887908	0.836512	1.14755				0.992028	0.219934
ihfA	b1712	945472	0.0192064	0.34796	NA	NA	NA	0.183583	1.04522	2.22823				1.63672	0.836515
pheM	b1715	947212	0.248531	0.259517	NA	NA	NA	0.254024	1.77227	1.81768				1.79498	0.0321047
rpmI	b1717	946349	0.0507859	-0.301511	NA	NA	NA	-0.125362	1.12405	0.499447				0.811749	0.441662
arpB_1	b1720	948935	-0.223167	0.0313674	NA	NA	NA	-0.0958997	0.598182	1.0749				0.83654	0.33709
arpB_2	b1721	948935	0.0285328	-0.14142	NA	NA	NA	-0.0564436	1.06791	0.722071				0.894988	0.244542
ydiY	b1722	946218	-0.192725	-0.0382468	NA	NA	NA	-0.115486	0.641616	0.9157				0.778658	0.193807
pfkB	b1723	946230	0.134429	0.0311897	NA	NA	NA	0.0828093	1.36279	1.07446				1.21862	0.203881
ydiZ	b1724	946232	0.419587	0.114426	NA	NA	NA	0.267007	2.62777	1.30145				1.96461	0.937852
yniA	b1725	946236	0.176306	-0.188395	NA	NA	NA	-0.00604469	1.50074	0.648045				1.07439	0.602947
yniB	b1726	945140	0.107785	0.0615877	NA	NA	NA	0.0846866	1.2817	1.15236				1.21703	0.0914561
yniC	b1727	945632	0.191372	0.0997485	NA	NA	NA	0.145561	1.55372	1.2582				1.40596	0.208966
ydjM	b1728	945644	-0.433104	-0.383621	NA	NA	NA	-0.408363	0.368889	0.413408				0.391148	0.0314796
ydjN	b1729	946238	-0.120972	0.132748	NA	NA	NA	0.0058878	0.756882	1.35752				1.0572	0.424718
ydjO	b1730	946237	0.666618	0.0626113	0.424987	NA	NA	0.384738	4.64106	1.15508	2.66064			2.81893	1.74837
cedA	b1731	946235	-0.03272	-0.277419	NA	NA	NA	-0.15507	0.927428	0.527935				0.727681	0.282484
katE	b1732	946234	-0.547137	-0.335031	NA	NA	NA	-0.441084	0.283702	0.462348				0.373025	0.126322
chbG	b1733	946231	-0.0142145	0.121422	NA	NA	NA	0.0536038	0.9678	1.32258				1.14519	0.250868
chbF	b1734	946266	0.286015	-0.0773364	NA	NA	NA	0.104339	1.93204	0.836881				1.38446	0.774391
chbR	b1735	946247	0.081712	-0.122338	NA	NA	NA	-0.0203131	1.20701	0.754505				0.980759	0.319972
chbC	b1737	945982	-0.234851	-0.22239	NA	NA	NA	-0.228621	0.582303	0.599253				0.590778	0.0119856
chbB	b1738	945339	0.0234391	0.201082	NA	NA	NA	0.112261	1.05545	1.58885				1.32215	0.377166
osmE	b1739	945305	-0.263217	-0.353283	NA	NA	NA	-0.30825	0.545486	0.44332				0.494403	0.072242
ydjQ	b1741	948996	0.179268	-0.0187423	NA	NA	NA	0.0802628	1.51101	0.957762				1.23439	0.391206
ydjR	b1742	946245	-0.262155	0.0089664	NA	NA	NA	-0.126594	0.546821	1.02086				0.783841	0.335196
spy	b1743	946253	-0.516431	0.0896984	-0.265062	NA	NA	-0.230598	0.304487	1.22941	0.543173			0.692358	0.480172
astE	b1744	946256	-0.0964793	0.622392	0.418298	NA	NA	0.314737	0.800794	4.19172	2.61998			2.5375	1.69697
astB	b1745	946259	-0.191108	-0.0889471	NA	NA	NA	-0.140028	0.644009	0.814804				0.729406	0.12077
astD	b1746	946260	0.18703	0.146747	NA	NA	NA	0.166888	1.53826	1.402				1.47013	0.0963524
astA	b1747	946261	0.341236	-0.218764	0.0767398	NA	NA	0.066404	2.194	0.604277	1.19327			1.33052	0.803697
astC	b1748	946255	0.129829	-0.00785364	NA	NA	NA	0.0609877	1.34843	0.982079				1.16526	0.259051
xthA	b1749	946254	0.000595006	-0.4068	NA	NA	NA	-0.203102	1.00137	0.391923				0.696647	0.430945
ydjX	b1750	946250	-0.267984	-0.379447	NA	NA	NA	-0.323716	0.53953	0.4174				0.478465	0.0863587
ydjY	b1751	946248	-0.332983	-0.0366364	NA	NA	NA	-0.18481	0.464534	0.919102				0.691818	0.321428
ydjZ	b1752	946269	-0.095058	-0.162911	NA	NA	NA	-0.128985	0.803419	0.687209				0.745314	0.082173
ynjA	b1753	946270	0.134613	-0.18273	NA	NA	NA	-0.0240586	1.36337	0.656553				1.00996	0.499794
ynjB	b1754	946271	0.2345	0.131031	NA	NA	NA	0.182765	1.71593	1.35217				1.53405	0.257218
ynjC	b1755	946273	0.071367	-0.0548124	NA	NA	NA	0.00827734	1.1786	0.88143				1.03002	0.210132
ynjD	b1756	944965	0.145363	-0.014203	NA	NA	NA	0.0655801	1.39754	0.967825				1.18268	0.303852
ynjE	b1757	946505	-0.150815	-0.115772	NA	NA	NA	-0.133293	0.706619	0.765999				0.736309	0.0419875
ynjF	b1758	946221	0.0480077	0.0200011	NA	NA	NA	0.0340044	1.11688	1.04713				1.08201	0.0493221
nudG	b1759	946277	-0.126968	-0.303633	NA	NA	NA	-0.2153	0.746504	0.497012				0.621758	0.176417
ynjH	b1760	946279	-0.145551	0.105359	NA	NA	NA	-0.0200962	0.715235	1.27456				0.994895	0.395499
gdhA	b1761	946802	0.620456	0.506173	0.553074	0.558903	NA	0.559652	4.17308	3.20755	3.57333	3.62162		3.64389	0.398291
ynjI	b1762	946239	-0.176753	0.0791929	NA	NA	NA	-0.0487803	0.665651	1.20003				0.932842	0.377865
topB	b1763	946141	0.0935556	-0.0867111	NA	NA	NA	0.00342227	1.24038	0.819009				1.0297	0.297956
selD	b1764	946768	-0.322902	-0.203736	NA	NA	NA	-0.263319	0.475443	0.625553				0.550498	0.106144
ydjA	b1765	945964	0.197811	-0.0304447	NA	NA	NA	0.0836829	1.57692	0.932299				1.25461	0.455818
sppA	b1766	946281	-0.103138	0.00561905	NA	NA	NA	-0.0487596	0.788609	1.01302				0.900816	0.158684
ansA	b1767	946278	-0.228846	-0.0765065	NA	NA	NA	-0.152676	0.59041	0.838481				0.714446	0.175413
pncA	b1768	946276	0.028285	0.0265383	NA	NA	NA	0.0274117	1.0673	1.06301				1.06515	0.00302928
ydjE	b1769	946274	-0.183818	-0.453226	NA	NA	NA	-0.318522	0.654911	0.352188				0.503549	0.214058
ydjF	b1770	946272	0.181929	0.202345	NA	NA	NA	0.192137	1.5203	1.59347				1.55689	0.0517431
ydjG	b1771	946283	0.242507	0.136315	NA	NA	NA	0.189411	1.74786	1.36872				1.55829	0.268094
ydjH	b1772	946285	-0.377967	-0.0366364	NA	NA	NA	-0.207302	0.418825	0.919102				0.668963	0.353749
ydjI	b1773	946291	0.229575	-0.0258495	NA	NA	NA	0.101863	1.69658	0.942216				1.3194	0.533417
ydjJ	b1774	946292	-0.241302	-0.273367	NA	NA	NA	-0.257334	0.573718	0.532885				0.553301	0.0288736
ydjK	b1775	946293	-0.0154066	0.0112563	NA	NA	NA	-0.00207517	0.965147	1.02626				0.995702	0.0432118
ydjL	b1776	946299	-0.026409	-0.0332706	NA	NA	NA	-0.0298398	0.941003	0.926253				0.933628	0.0104301
yeaC	b1777	947074	-0.27811	-0.152557	NA	NA	NA	-0.215334	0.527096	0.70379				0.615443	0.124941
yeaA	b1778	947188	0.236628	0.244436	NA	NA	NA	0.240532	1.72436	1.75564				1.74	0.0221202
yeaD	b1780	946572	0.097014	0.0121629	NA	NA	NA	0.0545885	1.2503	1.0284				1.13935	0.156905
yeaE	b1781	946302	0.0177288	0.191049	NA	NA	NA	0.104389	1.04167	1.55256				1.29712	0.361259
mipA	b1782	946301	-0.0480871	-0.322089	NA	NA	NA	-0.185088	0.895185	0.476333				0.685759	0.296173
yeaG	b1783	946297	0.050796	0	NA	NA	NA	0.025398	1.12408	1				1.06204	0.0877356
yeaH	b1784	946296	0.238106	-0.0310393	NA	NA	NA	0.103533	1.73024	0.931024				1.33063	0.565131
yeaI	b1785	946366	0.0452444	0.147271	NA	NA	NA	0.0962576	1.1098	1.40369				1.25674	0.207811
yeaJ	b1786	946290	-0.204576	-0.0573582	NA	NA	NA	-0.130967	0.624344	0.876278				0.750311	0.178144
yeaK	b1787	946303	0.0124749	-0.0463924	NA	NA	NA	-0.0169587	1.02914	0.898685				0.963913	0.0922462
yeaL	b1789	946307	-0.233808	0.527944	0.581696	NA	NA	0.291944	0.583704	3.37244	3.81677			2.59097	1.75248
yeaM	b1790	946590	-0.291848	0.0869457	NA	NA	NA	-0.102451	0.510684	1.22165				0.866165	0.502727
yeaN	b1791	946309	-0.0430819	0.0772091	NA	NA	NA	0.0170636	0.905562	1.19456				1.05006	0.204355
yeaO	b1792	945675	0.194771	-0.183432	NA	NA	NA	0.0056698	1.56593	0.655493				1.11071	0.643773
yoaF	b1793	946310	0.0474859	-0.187319	NA	NA	NA	-0.0699167	1.11554	0.649652				0.882597	0.329434
yeaP	b1794	948969	-0.00406265	-0.0684292	NA	NA	NA	-0.0362459	0.990689	0.854222				0.922456	0.0964967
yeaQ	b1795	946311	-0.184892	0.144615	NA	NA	NA	-0.0201384	0.653293	1.39513				1.02421	0.524558
yoaG	b1796	946314	0.359544	0.101799	0.0387526	0.0445821	NA	0.136169	2.28846	1.26415	1.09333	1.10811		1.43851	0.571877
yeaR	b1797	946317	0.0105289	-0.0647133	NA	NA	NA	-0.0270922	1.02454	0.861562				0.943051	0.115243
yeaS	b1798	946157	0.0151468	-0.387305	0.293781	-0.108086	-0.422695	-0.121832	1.03549	0.409916	1.96689	0.779675	0.377838	0.913963	0.648645
yeaT	b1799	946316	-0.39173	0.00845079	NA	NA	NA	-0.19164	0.40576	1.01965				0.712705	0.434085
yeaU	b1800	946319	0.14602	0.119337	NA	NA	NA	0.132678	1.39965	1.31624				1.35795	0.0589785
yeaV	b1801	947326	0.182493	-0.0302616	NA	NA	NA	0.0761157	1.52227	0.932692				1.22748	0.416898
yeaW	b1802	946325	0.0395679	0.129572	NA	NA	NA	0.0845698	1.09539	1.34763				1.22151	0.178364
yeaX	b1803	946329	0.0660055	-0.0276358	NA	NA	NA	0.0191849	1.16414	0.938349				1.05124	0.159659
rnd	b1804	946328	0.475192	0.0234293	NA	NA	NA	0.249311	2.9867	1.05543				2.02107	1.36562
fadD	b1805	946327	0.135083	-0.394688	0.301139	NA	NA	0.0138446	1.36484	0.403006	2.0005			1.25612	0.804279
yeaY	b1806	946312	0.217523	0.00873154	NA	NA	NA	0.113127	1.65015	1.02031				1.33523	0.445364
yoaA	b1808	946305	-0.367058	-0.0878699	NA	NA	NA	-0.227464	0.429479	0.816827				0.623153	0.273896
yoaB	b1809	946357	-0.0423643	-0.112136	NA	NA	NA	-0.0772503	0.907059	0.772438				0.839749	0.0951916
yoaC	b1810	946308	-0.479998	-0.187138	NA	NA	NA	-0.333568	0.331133	0.649924				0.490528	0.225419
yoaH	b1811	946346	0.219444	0.136375	NA	NA	NA	0.177909	1.65746	1.36891				1.51319	0.204039
pabB	b1812	946337	0.503546	0.600221	NA	NA	NA	0.551883	3.1882	3.98309				3.58565	0.562074
yeaB	b1813	946330	-0.282461	0.27086	0.35315	NA	NA	0.11385	0.521842	1.86578	2.25502			1.54755	0.909357
sdaA	b1814	946331	-0.294086	-0.111859	NA	NA	NA	-0.202973	0.508059	0.772931				0.640495	0.187293
yoaD	b1815	946336	0.146221	0.0121629	NA	NA	NA	0.0791919	1.4003	1.0284				1.21435	0.262971
yoaE	b1816	946335	-0.020472	0.156213	NA	NA	NA	0.0678703	0.953955	1.43289				1.19342	0.338658
manX	b1817	946334	0.0078637	-0.0390122	NA	NA	NA	-0.0155743	1.01827	0.914088				0.96618	0.0736694
manY	b1818	946332	-0.388148	0.062369	NA	NA	NA	-0.162889	0.409122	1.15443				0.781778	0.527015
manZ	b1819	946342	0.140493	0.256725	NA	NA	NA	0.198609	1.38195	1.80603				1.59399	0.299869
yobD	b1820	946343	0.221049	-0.0382468	NA	NA	NA	0.0914009	1.6636	0.9157				1.28965	0.528845
yebN	b1821	946341	0.0827947	-0.119543	NA	NA	NA	-0.018374	1.21003	0.759377				0.984701	0.318657
rrmA	b1822	946340	-0.312994	0.243998	0.567625	NA	NA	0.166209	0.486414	1.75387	3.69509			1.97846	1.61608
cspC	b1823	946339	0.043252	0.131316	NA	NA	NA	0.0872841	1.10472	1.35306				1.22889	0.175601
yobF	b1824	946338	0.24644	0.0975529	NA	NA	NA	0.171997	1.76376	1.25185				1.50781	0.361976
yebO	b1825	946350	-0.165237	-0.229644	NA	NA	NA	-0.19744	0.683538	0.589327				0.636432	0.066617
yobG	b1826	946351	-0.404077	-0.409626	NA	NA	NA	-0.406852	0.394387	0.389381				0.391884	0.00354011
kdgR	b1827	946129	0.129497	0.0257567	NA	NA	NA	0.0776267	1.3474	1.0611				1.20425	0.202444
yebQ	b1828	946048	-0.0458081	0.0901766	NA	NA	NA	0.0221843	0.899895	1.23077				1.06533	0.233963
htpX	b1829	946076	0.009566	-0.0324174	NA	NA	NA	-0.0114257	1.02227	0.928074				0.975172	0.0666073
prc	b1830	946096	0.178568	0.154198	NA	NA	NA	0.166383	1.50858	1.42626				1.46742	0.0582111
proQ	b1831	948950	0.591568	0.218754	NA	NA	NA	0.405161	3.90452	1.65483				2.77968	1.59077
yebR	b1832	946086	-0.00843317	0.213447	NA	NA	NA	0.102507	0.980769	1.63473				1.30775	0.462423
yebS	b1833	946353	-0.0236522	0	NA	NA	NA	-0.0118261	0.946995	1				0.973498	0.0374801
yebT	b1834	946352	-0.000222715	-0.255453	NA	NA	NA	-0.127838	0.999487	0.555324				0.777406	0.314071
yebU	b1835	946348	0.393402	0.0459672	NA	NA	NA	0.219685	2.47401	1.11165				1.79283	0.963338
yebV	b1836	946347	-0.0658454	0.00882426	NA	NA	NA	-0.0285105	0.859319	1.02053				0.939923	0.113991
yebW	b1837	946354	-0.172576	-0.136141	NA	NA	NA	-0.154359	0.672084	0.730902				0.701493	0.0415909
pphA	b1838	946356	-0.093396	-0.349037	NA	NA	NA	-0.221216	0.806499	0.447675				0.627087	0.253727
yebY	b1839	947014	-0.0627119	0.00167617	NA	NA	NA	-0.0305179	0.865542	1.00387				0.934704	0.0978106
yebZ	b1840	947078	0.160111	0.0615877	NA	NA	NA	0.110849	1.44581	1.15236				1.29908	0.2075
yobA	b1841	948315	-0.103019	0.124445	NA	NA	NA	0.0107133	0.788826	1.33182				1.06032	0.383954
holE	b1842	947471	0.14559	0.0983626	NA	NA	NA	0.121976	1.39827	1.25419				1.32623	0.101878
yobB	b1843	948329	-0.368125	-0.15543	NA	NA	NA	-0.261777	0.428425	0.699149				0.563787	0.191431
exoX	b1844	946361	-0.0552499	-0.207876	NA	NA	NA	-0.131563	0.880542	0.619618				0.75008	0.184501
ptrB	b1845	946358	-0.0494908	-0.011191	NA	NA	NA	-0.0303409	0.892296	0.974561				0.933429	0.0581697
yebE	b1846	946355	-0.128804	-0.313639	NA	NA	NA	-0.221222	0.743354	0.485692				0.614523	0.182194
yebF	b1847	946363	-0.0170333	0.163387	NA	NA	NA	0.0731771	0.961538	1.45676				1.20915	0.350173
yebG	b1848	946364	0.383676	-0.372818	0.447189	NA	NA	0.152682	2.41922	0.423821	2.8002			1.88108	1.27632
purT	b1849	946368	-0.253605	-0.326336	-0.39794	-0.39211	NA	-0.342498	0.557692	0.471698	0.4	0.405405		0.458699	0.073608
eda	b1850	946367	-0.126325	0.237977	NA	NA	NA	0.0558261	0.74761	1.72972				1.23867	0.69446
edd	b1851	946362	-0.00766151	0.0967506	NA	NA	NA	0.0445445	0.982513	1.24954				1.11603	0.188817
zwf	b1852	946370	0.126441	0.14196	NA	NA	NA	0.134201	1.33795	1.38663				1.36229	0.0344178
yebK	b1853	946373	-0.651583	-0.324551	NA	NA	NA	-0.488067	0.223058	0.47364				0.348349	0.177189
pykA	b1854	946527	-0.00423558	0.133297	NA	NA	NA	0.0645307	0.990295	1.35924				1.17477	0.260886
yebA	b1856	946376	0.182968	0.256049	NA	NA	NA	0.219509	1.52394	1.80322				1.66358	0.197482
znuA	b1857	946375	0.105753	0.0956694	NA	NA	NA	0.100711	1.27571	1.24643				1.26107	0.0207033
znuC	b1858	946374	0.366782	0.229967	0.189397	0.195226	NA	0.245343	2.32692	1.69811	1.54667	1.56757		1.78482	0.367564
znuB	b1859	946372	0.0499303	0.170493	NA	NA	NA	0.110212	1.12184	1.48079				1.30131	0.253817
ruvB	b1860	946371	-0.31041	-0.212798	NA	NA	NA	-0.261604	0.489316	0.612636				0.550976	0.0872002
ruvA	b1861	946369	0.207175	-0.134641	NA	NA	NA	0.0362672	1.6113	0.73343				1.17236	0.620745
yebB	b1862	946377	0.108531	0.109296	NA	NA	NA	0.108914	1.2839	1.28616				1.28503	0.00159969
ruvC	b1863	946378	-1.36512	-1.30837	NA	NA	NA	-1.33674	0.0431399	0.0491624				0.0461511	0.00425858
yebC	b1864	946379	-0.308518	-0.191662	NA	NA	NA	-0.25009	0.491453	0.643189				0.567321	0.107293
nudB	b1865	946383	-0.222525	-0.114007	NA	NA	NA	-0.168266	0.599066	0.769119				0.684092	0.120245
yecD	b1867	946384	0.0978647	0.0543145	NA	NA	NA	0.0760896	1.25275	1.13322				1.19299	0.0845207
yecE	b1868	946382	-0.0490759	-0.157356	NA	NA	NA	-0.103216	0.893149	0.696056				0.794602	0.139366
yecN	b1869	946381	0.10381	0.172099	NA	NA	NA	0.137955	1.27002	1.48628				1.37815	0.152917
yecO	b1870	946380	0.0376162	-0.0620081	NA	NA	NA	-0.012196	1.09048	0.866946				0.978711	0.15806
yecP	b1871	946387	-0.32774	-0.278947	NA	NA	NA	-0.303344	0.470175	0.526081				0.498128	0.0395311
torZ	b1872	946389	0.158767	0.224701	NA	NA	NA	0.191734	1.44134	1.67765				1.55949	0.167095
torY	b1873	946490	-0.297099	0.0415375	NA	NA	NA	-0.127781	0.504547	1.10037				0.802457	0.421309
cutC	b1874	2847756	0.177105	0.046959	NA	NA	NA	0.112032	1.50351	1.11419				1.30885	0.275289
yecM	b1875	946415	-0.000367766	0.031515	NA	NA	NA	0.0155736	0.999154	1.07526				1.03721	0.053818
yecT	b1877	946511	0.0682368	0.066242	NA	NA	NA	0.0672394	1.17014	1.16478				1.16746	0.00379159
flhE	b1878	946094	-0.229995	-0.105292	NA	NA	NA	-0.167644	0.58885	0.784707				0.686779	0.138492
flhA	b1879	946390	-0.0553156	0.0858695	NA	NA	NA	0.015277	0.880409	1.21862				1.04952	0.239154
flhB	b1880	946391	-0.0924324	0.0728346	NA	NA	NA	-0.0097989	0.808291	1.18259				0.995441	0.26467
cheZ	b1881	946392	-0.273188	-0.643485	NA	NA	NA	-0.458337	0.533104	0.227256				0.38018	0.216267
cheY	b1882	946393	-0.261489	-0.133714	NA	NA	NA	-0.197601	0.54766	0.734998				0.641329	0.132468
cheB	b1883	946394	-0.138962	0.119969	NA	NA	NA	-0.00949625	0.72617	1.31816				1.02217	0.418603
cheR	b1884	946396	0.387123	0.695935	NA	NA	NA	0.541529	2.4385	4.96518				3.70184	1.78663
tap	b1885	946397	0.192712	0.0934292	NA	NA	NA	0.143071	1.55852	1.24002				1.39927	0.225211
tar	b1886	946399	-0.0218858	0.035609	NA	NA	NA	0.00686158	0.950855	1.08545				1.01815	0.0951718
cheW	b1887	946400	0.14567	0.231895	NA	NA	NA	0.188782	1.39852	1.70567				1.5521	0.217184
cheA	b1888	946401	-0.0453395	-0.0253898	NA	NA	NA	-0.0353647	0.900867	0.943214				0.92204	0.0299441
motB	b1889	946402	-0.0809903	-0.037437	NA	NA	NA	-0.0592137	0.829869	0.917409				0.873639	0.0618998
motA	b1890	947564	-0.189236	-0.405478	NA	NA	NA	-0.297357	0.646792	0.393117				0.519955	0.179375
flhC	b1891	947280	0.0144552	0.0394703	NA	NA	NA	0.0269627	1.03384	1.09514				1.06449	0.0433437
flhD	b1892	945442	0.258038	0.0994554	NA	NA	NA	0.178747	1.8115	1.25735				1.53442	0.391844
yecG	b1895	946404	-0.00761789	-0.172112	NA	NA	NA	-0.089865	0.982612	0.672803				0.827708	0.219068
otsA	b1896	946405	0.0694916	0.0712553	NA	NA	NA	0.0703734	1.17352	1.1783				1.17591	0.0033767
otsB	b1897	946406	0.131838	-0.065747	NA	NA	NA	0.0330457	1.35468	0.859514				1.1071	0.350139
araG	b1900	946408	-0.00688068	0.359738	NA	NA	NA	0.176429	0.984281	2.28949				1.63688	0.92292
araF	b1901	946409	-0.091589	-0.146313	NA	NA	NA	-0.118951	0.809862	0.713981				0.761921	0.0677982
yecI	b1902	946407	0.226476	0.101506	0.0737563	-0.0739649	0.181457	0.101846	1.68452	1.2633	1.1851	0.843403	1.51865	1.29899	0.32353
yecR	b1904	946386	-0.294857	-0.0937308	NA	NA	NA	-0.194294	0.507157	0.805878				0.656518	0.211227
ftn	b1905	946410	0.161348	0.0853557	NA	NA	NA	0.123352	1.44993	1.21718				1.33356	0.164579
yecH	b1906	946411	-0.184498	-0.623048	NA	NA	NA	-0.403773	0.653885	0.238206				0.446046	0.29393
tyrP	b1907	946412	0.310694	0.212455	NA	NA	NA	0.261574	2.045	1.631				1.838	0.292741
yecA	b1908	945061	-0.564344	-0.433258	NA	NA	NA	-0.498801	0.272682	0.368759				0.32072	0.0679367
uvrC	b1913	947203	0.167454	0.157431	NA	NA	NA	0.162442	1.47046	1.43692				1.45369	0.0237216
uvrY	b1914	946424	0.0281228	-0.0218807	NA	NA	NA	0.00312103	1.0669	0.950866				1.00888	0.0820469
yecF	b1915	946420	0.279874	0.0332869	NA	NA	NA	0.15658	1.90491	1.07966				1.49228	0.583539
sdiA	b1916	946421	-0.000400949	-0.12169	NA	NA	NA	-0.0610457	0.999077	0.755631				0.877354	0.172143
yecC	b1917	946422	-0.235763	0.0343078	NA	NA	NA	-0.100728	0.581081	1.0822				0.831641	0.354345
yecS	b1918	949105	0.124609	0.343601	NA	NA	NA	0.234105	1.33232	2.20598				1.76915	0.617767
yedO	b1919	946831	0.209591	0.00606076	NA	NA	NA	0.107826	1.62028	1.01405				1.31717	0.428669
fliY	b1920	948833	-0.0139331	-0.376918	NA	NA	NA	-0.195426	0.968427	0.419838				0.694133	0.387911
fliZ	b1921	946833	-0.14255	0.149552	NA	NA	NA	0.00350116	0.720195	1.41108				1.06564	0.488531
fliA	b1922	948824	0.129393	-0.179787	NA	NA	NA	-0.0251972	1.34708	0.661017				1.00405	0.485119
fliC	b1923	949101	0.0137867	0.102014	NA	NA	NA	0.0579004	1.03225	1.26478				1.14852	0.164419
fliD	b1924	946428	-0.00756266	0.0642761	NA	NA	NA	0.0283567	0.982737	1.15951				1.07113	0.125
fliS	b1925	946429	-0.0117485	-0.379017	NA	NA	NA	-0.195383	0.973311	0.417814				0.695562	0.392796
fliT	b1926	946433	-0.196541	-0.327491	NA	NA	NA	-0.262016	0.636002	0.470445				0.553224	0.117066
amyA	b1927	946434	-0.15683	0.167453	NA	NA	NA	0.00531135	0.696899	1.47046				1.08368	0.546989
yedD	b1928	949082	-0.0110182	0.0193782	NA	NA	NA	0.00418	0.974949	1.04563				1.01029	0.0499793
yedE	b1929	945192	0.0408676	0.0479687	NA	NA	NA	0.0444181	1.09867	1.11678				1.10773	0.0128071
yedF	b1930	946909	-0.0389181	0.262282	NA	NA	NA	0.111682	0.914286	1.82929				1.37179	0.647005
yedK	b1931	946435	-0.268202	0.436456	0.165796	NA	NA	0.11135	0.539259	2.73184	1.46486			1.57865	1.10071
yedL	b1932	946437	0.049626	0.116313	NA	NA	NA	0.0829696	1.12105	1.30711				1.21408	0.131565
yedN_2	b1933	2847704	-0.523093	-0.232491	NA	NA	NA	-0.377792	0.299852	0.585475				0.442664	0.201966
yedN_1	b1934	2847704	-0.0278149	0.136185	NA	NA	NA	0.0541848	0.937962	1.36831				1.15314	0.304302
yedM	b1935	946444	-0.106135	-0.366066	NA	NA	NA	-0.236101	0.783186	0.430461				0.606823	0.249414
intG	b1936	946445	0.117969	0.0222282	NA	NA	NA	0.0700987	1.31211	1.05251				1.18231	0.183559
fliE	b1937	946446	0.218495	0.194802	0.174157	0.179986	NA	0.19186	1.65385	1.56604	1.49333	1.51351		1.55668	0.0716589
fliF	b1938	946448	0.171413	0.185598	NA	NA	NA	0.178506	1.48393	1.5332				1.50856	0.0348383
fliG	b1939	946451	-0.298718	-0.025714	NA	NA	NA	-0.162216	0.502669	0.94251				0.72259	0.311015
fliH	b1940	946456	0.159768	0.197299	NA	NA	NA	0.178533	1.44467	1.57507				1.50987	0.0922043
fliI	b1941	946457	0.566673	0.552673	NA	NA	NA	0.559673	3.687	3.57004				3.62852	0.0827001
fliJ	b1942	946454	0.253954	0.218931	NA	NA	NA	0.236443	1.79455	1.65551				1.72503	0.0983157
fliK	b1943	946449	-0.148294	-0.300327	NA	NA	NA	-0.224311	0.710733	0.50081				0.605771	0.148438
fliL	b1944	946443	0.0480892	0.069701	NA	NA	NA	0.0588951	1.11709	1.17409				1.14559	0.0403026
fliM	b1945	946442	0.0377228	-0.186951	NA	NA	NA	-0.0746143	1.09074	0.650202				0.870473	0.31151
fliN	b1946	946423	0.196281	-0.0399358	NA	NA	NA	0.0781727	1.57138	0.912146				1.24176	0.466149
fliO	b1947	946458	0.0588891	-0.0134499	NA	NA	NA	0.0227196	1.14522	0.969505				1.05736	0.12425
fliP	b1948	946462	0.0976492	0	NA	NA	NA	0.0488246	1.25213	1				1.12606	0.178282
fliQ	b1949	946463	0.0368628	0.174094	NA	NA	NA	0.105478	1.08859	1.49312				1.29085	0.286047
fliR	b1950	946464	-0.0162515	0.0632846	NA	NA	NA	0.0235166	0.963271	1.15687				1.06007	0.136895
rcsA	b1951	946467	-0.21597	-0.0544397	NA	NA	NA	-0.135205	0.608177	0.882186				0.745182	0.193754
dsrB	b1952	946468	-0.139543	-0.118009	NA	NA	NA	-0.128776	0.725199	0.762063				0.743631	0.0260672
yodD	b1953	946469	-0.118541	-0.0753596	NA	NA	NA	-0.0969501	0.761131	0.840699				0.800915	0.056263
yedP	b1955	946472	-0.0117384	-0.0885002	NA	NA	NA	-0.0501193	0.973333	0.815642				0.894488	0.111504
yedQ	b1956	946471	-0.234673	0.204937	NA	NA	NA	-0.0148685	0.582541	1.60301				1.09278	0.721581
yodC	b1957	946466	-0.0533227	-0.176091	NA	NA	NA	-0.114707	0.884458	0.666667				0.775562	0.154002
yedI	b1958	946465	-0.0238029	0.0379233	NA	NA	NA	0.00706021	0.946667	1.09125				1.01896	0.102234
yedA	b1959	946461	-0.0681859	0.0160703	NA	NA	NA	-0.0260578	0.854701	1.0377				0.946199	0.129397
vsr	b1960	946476	0.555838	0.167819	0.584331	0.590161	NA	0.474537	3.59615	1.4717	3.84	3.89189		3.19994	1.15935
dcm	b1961	946479	-0.193229	0.238724	NA	NA	NA	0.0227475	0.640872	1.7327				1.18679	0.772041
yedJ	b1962	946478	0.504105	0.0458348	NA	NA	NA	0.27497	3.19231	1.11131				2.15181	1.47149
yedR	b1963	946477	0.197182	0.161634	NA	NA	NA	0.179408	1.57464	1.45089				1.51277	0.0875064
yedS_1	b1964	2847763	0.0936883	0.30535	NA	NA	NA	0.199519	1.24076	2.02				1.63038	0.551002
yedS_2	b1965	2847763	-0.249465	0.119051	NA	NA	NA	-0.0652069	0.563034	1.31538				0.939207	0.531989
yedS_3	b1966	946473	0.51791	0.136988	NA	NA	NA	0.327449	3.29541	1.37084				2.33313	1.36087
hchA	b1967	946481	-0.0146726	-0.0232728	NA	NA	NA	-0.0189727	0.966779	0.947823				0.957301	0.0134044
yedV	b1968	946487	-0.32949	-0.215138	NA	NA	NA	-0.272314	0.468284	0.609344				0.538814	0.099744
yedW	b1969	946486	0.178769	-0.0454158	NA	NA	NA	0.0666765	1.50928	0.900708				1.20499	0.430323
yedX	b1970	946485	0.165829	0.0657765	NA	NA	NA	0.115803	1.46497	1.16353				1.31425	0.213153
yedY	b1971	946484	0.102799	0.137069	NA	NA	NA	0.119934	1.26707	1.3711				1.31908	0.0735623
yedZ	b1972	946483	-0.0807966	0.0307397	NA	NA	NA	-0.0250285	0.83024	1.07335				0.951793	0.171902
yodA	b1973	946480	-0.165775	0.066014	NA	NA	NA	-0.0498805	0.682692	1.16416				0.923428	0.340452
yodB	b1974	946491	0.14287	0.055239	NA	NA	NA	0.0990547	1.38954	1.13564				1.26259	0.179536
yeeI	b1976	946489	0.191472	0.0875911	NA	NA	NA	0.139531	1.55407	1.22346				1.38877	0.233777
yeeJ	b1978	946498	0.0073693	-0.245137	NA	NA	NA	-0.118884	1.01711	0.568674				0.792894	0.317094
yeeL_2	b1979	2847764	-0.0803389	0.131513	NA	NA	NA	0.0255872	0.831115	1.35367				1.09239	0.369503
yeeL_1	b1980	2847764	-0.171178	-0.0767482	NA	NA	NA	-0.123963	0.674251	0.838015				0.756133	0.115798
shiA	b1981	946495	-0.0303148	-0.0530541	NA	NA	NA	-0.0416845	0.932578	0.885005				0.908792	0.0336389
amn	b1982	946508	0.164791	-0.197742	NA	NA	NA	-0.0164751	1.46148	0.634247				1.04786	0.584939
yeeN	b1983	946493	-0.0791812	0.0449893	NA	NA	NA	-0.017096	0.833333	1.10915				0.97124	0.19503
yeeO	b1985	946506	-0.0705811	-0.0423969	NA	NA	NA	-0.056489	0.85	0.906991				0.878496	0.0402989
cbl	b1987	946502	-0.311166	-0.176336	NA	NA	NA	-0.243751	0.488465	0.666291				0.577378	0.125742
nac	b1988	946501	0	-0.0248236	NA	NA	NA	-0.0124118	1	0.944444				0.972222	0.0392837
erfK	b1990	945273	0.472925	0.000898696	NA	NA	NA	0.236912	2.97115	1.00207				1.98661	1.39235
cobT	b1991	946517	-0.214348	0.101947	NA	NA	NA	-0.0562008	0.610452	1.26458				0.937517	0.462539
cobS	b1992	946520	-0.233467	-0.202288	NA	NA	NA	-0.217878	0.584162	0.627642				0.605902	0.030745
cobU	b1993	946519	-0.258487	0.114818	NA	NA	NA	-0.0718345	0.551459	1.30262				0.92704	0.531152
yoeA	b1995	4056042	-0.586792	-0.278673	NA	NA	NA	-0.432732	0.258946	0.526413				0.392679	0.189128
yoeE	b1998	4056042	0.138204	0.271326	NA	NA	NA	0.204765	1.37469	1.86778				1.62123	0.348671
yeeP	b1999	946524	-0.525027	-0.00414034	0.0503619	NA	NA	-0.159602	0.29852	0.990512	1.12295			0.803995	0.442735
flu	b2000	946540	-0.0474605	0	NA	NA	NA	-0.0237303	0.896478	1				0.948239	0.0732013
yeeR	b2001	946512	0.200743	0.143485	NA	NA	NA	0.172114	1.58761	1.39151				1.48956	0.138664
yeeS	b2002	946514	0	0.215494	NA	NA	NA	0.107747	1	1.64246				1.32123	0.454286
yeeT	b2003	946513	-0.122001	-0.0572954	NA	NA	NA	-0.0896484	0.75509	0.876404				0.815747	0.0857824
yeeU	b2004	946510	-0.0243343	0.00752509	NA	NA	NA	-0.00840462	0.945509	1.01748				0.981494	0.0508899
yeeV	b2005	946534	-0.366895	0.0419592	NA	NA	NA	-0.162468	0.429641	1.10144				0.765538	0.475031
yeeW	b2006	946535	0.351886	0.165323	NA	NA	NA	0.258604	2.24847	1.46326				1.85586	0.555222
yeeX	b2007	946541	0.259541	-0.19722	NA	NA	NA	0.0311604	1.81778	0.635009				1.22639	0.836344
yeeA	b2008	946545	0.0424038	0.169125	NA	NA	NA	0.105765	1.10256	1.47613				1.28935	0.264153
sbmC	b2009	946546	-0.0258073	-0.0808232	0.0170333	0.0228629	NA	-0.0166836	0.942308	0.830189	1.04	1.05405		0.966638	0.103656
dacD	b2010	946518	0.127797	-0.0188986	NA	NA	NA	0.0544491	1.34214	0.957418				1.14978	0.272037
sbcB	b2011	946529	0.195689	0.110893	NA	NA	NA	0.153291	1.56924	1.2909				1.43007	0.196813
yeeD	b2012	946539	0.211146	0.123233	0.32401	-0.0457444	0.0461681	0.131763	1.6261	1.32811	2.10868	0.900027	1.11216	1.41501	0.471755
yeeE	b2013	946526	-0.00148731	0.160395	NA	NA	NA	0.0794541	0.996581	1.44676				1.22167	0.318322
yeeF	b2014	946533	-0.167789	-0.427201	NA	NA	NA	-0.297495	0.679534	0.373938				0.526736	0.216089
yeeY	b2015	946532	-0.19176	-0.0223609	NA	NA	NA	-0.107061	0.643042	0.949815				0.796429	0.216921
yeeZ	b2016	946538	0.209867	0.0839419	NA	NA	NA	0.146904	1.62131	1.21323				1.41727	0.288561
hisL	b2018	946547	-0.108121	0.0936858	NA	NA	NA	-0.00721778	0.779612	1.24075				1.01018	0.326077
hisG	b2019	946549	-0.19413	-0.0338957	NA	NA	NA	-0.114013	0.639544	0.92492				0.782232	0.201792
hisD	b2020	946531	0.0629731	0.0742347	NA	NA	NA	0.0686039	1.15604	1.18641				1.17123	0.0214742
hisC	b2021	946551	0.142775	0.225535	NA	NA	NA	0.184155	1.38923	1.68087				1.53505	0.206221
hisB	b2022	946552	-0.219002	-0.132208	NA	NA	NA	-0.175605	0.603946	0.737551				0.670749	0.0944731
hisH	b2023	946544	0.320563	0.11104	NA	NA	NA	0.215801	2.092	1.29134				1.69167	0.566156
hisA	b2024	946521	-0.280512	-0.048276	NA	NA	NA	-0.164394	0.524189	0.894796				0.709492	0.262059
hisF	b2025	946516	-0.338241	0.365438	-0.248319	NA	NA	-0.0737073	0.458943	2.31973	0.564522			1.1144	1.04518
hisI	b2026	946515	-0.117992	0.0777737	NA	NA	NA	-0.0201089	0.762094	1.19612				0.979105	0.306901
cld	b2027	946553	-0.138228	-0.180067	NA	NA	NA	-0.159147	0.727398	0.660592				0.693995	0.0472395
ugd	b2028	946571	-0.10488	-0.146599	NA	NA	NA	-0.12574	0.785453	0.713511				0.749482	0.0508707
gnd	b2029	946554	0.0800585	-0.172781	NA	NA	NA	-0.0463611	1.20243	0.671768				0.937097	0.375232
wbbL_1	b2031	4056030	-0.118364	0.0505577	0.194522	0.129474	0.0520385	0.0616457	0.761441	1.12346	1.56503	1.34733	1.1273	1.18491	0.298869
wbbK	b2032	946555	0.00478459	0.0873719	NA	NA	NA	0.0460783	1.01108	1.22285				1.11696	0.149743
wbbJ	b2033	946556	0.159538	-0.0846323	NA	NA	NA	0.0374528	1.4439	0.822939				1.13342	0.439087
wbbI	b2034	947041	0.204039	-0.296714	NA	NA	NA	-0.0463376	1.5997	0.504994				1.05235	0.774075
wbbH	b2035	945179	-0.342669	-0.297179	NA	NA	NA	-0.319924	0.454287	0.504453				0.47937	0.0354728
glf	b2036	945235	0.171426	0.123536	NA	NA	NA	0.147481	1.48397	1.32903				1.4065	0.109559
rfbX	b2037	946557	0.359589	0.0385059	NA	NA	NA	0.199047	2.2887	1.09271				1.69071	0.845691
rfbC	b2038	947482	-0.339059	0.0821408	NA	NA	NA	-0.128459	0.458079	1.20821				0.833142	0.530419
rfbA	b2039	945154	0.0970159	0.570474	NA	NA	NA	0.333745	1.2503	3.71941				2.48486	1.74592
rfbD	b2040	947117	-0.0594819	-0.190035	NA	NA	NA	-0.124758	0.872003	0.645602				0.758803	0.16009
rfbB	b2041	945276	-0.236282	-0.00962952	NA	NA	NA	-0.122956	0.580387	0.978071				0.779229	0.281205
galF	b2042	946560	0.0163926	0.140133	NA	NA	NA	0.0782627	1.03847	1.38081				1.20964	0.242071
wcaM	b2043	946561	-0.0376808	-0.255602	NA	NA	NA	-0.146641	0.916894	0.555134				0.736014	0.255803
wcaL	b2044	946565	-0.0932623	-0.151817	NA	NA	NA	-0.12254	0.806748	0.70499				0.755869	0.0719535
wcaK	b2045	946569	0.0163904	-0.103368	NA	NA	NA	-0.0434886	1.03846	0.788193				0.913327	0.176967
wzxC	b2046	946581	-0.030651	0.167109	NA	NA	NA	0.0682291	0.931856	1.4693				1.20058	0.380027
wcaJ	b2047	946583	0.359545	0.400814	NA	NA	NA	0.38018	2.28847	2.5166				2.40253	0.161309
cpsG	b2048	946574	0.452827	0.296294	NA	NA	NA	0.37456	2.83679	1.97831				2.40755	0.607037
cpsB	b2049	946580	0.0106454	0.0457159	NA	NA	NA	0.0281807	1.02481	1.111				1.06791	0.0609455
wcaI	b2050	946588	0.0361899	0.354105	NA	NA	NA	0.195148	1.0869	2.25998				1.67344	0.829495
nudD	b2051	946559	0.0247909	0.130099	NA	NA	NA	0.0774451	1.05874	1.34927				1.20401	0.205434
fcl	b2052	946563	0.0248628	0.136558	NA	NA	NA	0.0807106	1.05892	1.36949				1.2142	0.219606
gmd	b2053	946562	5.88e-05	0.264849	NA	NA	NA	0.132454	1.00014	1.84013				1.42013	0.593967
wcaF	b2054	946578	0.157401	-0.0272114	NA	NA	NA	0.0650948	1.43682	0.939266				1.18804	0.35182
wcaE	b2055	946543	-0.0439055	0	0.0280287	0.0338583	NA	0.00449538	0.903846	1	1.06667	1.08108		1.0129	0.0808263
wcaD	b2056	946550	0.337086	0.0287623	NA	NA	NA	0.182924	2.17313	1.06847				1.6208	0.781114
wcaC	b2057	946579	-0.0515601	-0.0348492	NA	NA	NA	-0.0432046	0.888055	0.922892				0.905473	0.0246334
wcaB	b2058	946573	-0.140923	0.0432869	NA	NA	NA	-0.0488182	0.722898	1.10481				0.913853	0.270052
wcaA	b2059	946570	0.0967813	0.163282	NA	NA	NA	0.130032	1.24963	1.45641				1.35302	0.146213
wzc	b2060	946567	0.144103	0.11641	NA	NA	NA	0.130257	1.39349	1.3074				1.35045	0.0608709
wzb	b2061	946564	-0.2995	0.0436968	NA	NA	NA	-0.127901	0.501765	1.10585				0.803808	0.427154
wza	b2062	946558	-0.0214929	-0.00391207	NA	NA	NA	-0.0127025	0.951715	0.991033				0.971374	0.0278015
yegH	b2063	946566	-0.354061	0.141251	NA	NA	NA	-0.106405	0.442526	1.38437				0.913447	0.665983
asmA	b2064	946582	0.134981	0.0703913	NA	NA	NA	0.102686	1.36452	1.17596				1.27024	0.133336
dcd	b2065	946593	0.0500529	-0.0883151	NA	NA	NA	-0.0191311	1.12216	0.81599				0.969073	0.216491
udk	b2066	946597	-0.0449431	-0.0909081	NA	NA	NA	-0.0679256	0.901689	0.811133				0.856411	0.0640331
yegE	b2067	946600	-0.325412	-0.0522438	-0.352606	-0.257301	0.0997699	-0.177558	0.472703	0.886658	0.444012	0.552967	1.25826	0.72292	0.347376
alkA	b2068	947371	0.150671	0.139365	NA	NA	NA	0.145018	1.41472	1.37837				1.39654	0.025705
yegD	b2069	947234	0.263926	-0.147187	NA	NA	NA	0.05837	1.83623	0.712547				1.27439	0.794562
yegI	b2070	947159	0.0569505	-0.189932	NA	NA	NA	-0.0664908	1.14012	0.645755				0.892938	0.349568
yegJ	b2071	947201	-0.177589	-0.0809742	NA	NA	NA	-0.129282	0.664371	0.8299				0.747136	0.117047
yegK	b2072	947269	-0.248435	-0.110366	NA	NA	NA	-0.179401	0.564371	0.775593				0.669982	0.149356
yegL	b2073	946602	-0.0187094	-0.0597421	NA	NA	NA	-0.0392257	0.957835	0.871481				0.914658	0.0610613
mdtA	b2074	946604	-0.135883	0.105419	NA	NA	NA	-0.0152321	0.731336	1.27473				1.00303	0.384239
mdtB	b2075	946606	0.176351	0.0743196	NA	NA	NA	0.125335	1.5009	1.18664				1.34377	0.222213
mdtC	b2076	946608	-0.0834141	-0.203838	-0.232479	-0.164721	0.178201	-0.10125	0.825251	0.625405	0.585492	0.684351	1.5073	0.84556	0.380923
mdtD	b2077	946601	0.0573572	0.168281	0.0565692	0.0953305	-0.0461489	0.0662777	1.14119	1.47326	1.13912	1.24546	0.899189	1.17964	0.207558
baeS	b2078	946611	-0.143756	-0.00883461	NA	NA	NA	-0.0762953	0.718198	0.979863				0.84903	0.185025
baeR	b2079	946605	-0.150258	-0.390917	NA	NA	NA	-0.270587	0.707526	0.406521				0.557023	0.212842
yegP	b2080	947095	-0.00943913	-0.168502	NA	NA	NA	-0.0889705	0.9785	0.678419				0.82846	0.212189
yegQ	b2081	946609	0.34788	-0.134065	NA	NA	NA	0.106907	2.22782	0.734403				1.48111	1.05601
ogrK	b2082	945404	-0.0481678	-0.148705	NA	NA	NA	-0.0984366	0.895019	0.710059				0.802539	0.130786
yegR	b2085	946613	0.0419724	-0.0418747	NA	NA	NA	4.88e-05	1.10147	0.908082				1.00478	0.136745
yegS	b2086	946626	-0.143407	0.0827733	-0.00338853	0.170273	-0.343928	-0.0475353	0.718775	1.20997	0.992228	1.48004	0.452973	0.970796	0.402693
gatR_2	b2090	4306147	-0.624198	0.191152	-0.0729115	NA	NA	-0.168652	0.237576	1.55293	0.845451			0.878653	0.658306
gatD	b2091	946598	0.109386	0.578965	NA	NA	NA	0.344176	1.28643	3.79284				2.53964	1.7723
gatC	b2092	946603	-0.0567413	-0.16743	NA	NA	NA	-0.112086	0.877523	0.680096				0.77881	0.139602
gatB	b2093	946610	0.064129	-0.0302042	NA	NA	NA	0.0169624	1.15912	0.932816				1.04597	0.160023
gatZ	b2095	946641	-0.262313	-0.0524616	NA	NA	NA	-0.157387	0.546622	0.886214				0.716418	0.240128
gatY	b2096	946636	-0.203694	0.0615686	NA	NA	NA	-0.0710629	0.625613	1.15231				0.88896	0.37243
fbaB	b2097	946632	-0.0356084	0.0834831	NA	NA	NA	0.0239373	0.92128	1.21195				1.06661	0.205532
yegT	b2098	946638	-0.230352	-0.12804	NA	NA	NA	-0.179196	0.588367	0.744664				0.666515	0.110519
yegU	b2099	946630	0.218495	-0.23619	NA	NA	NA	-0.00884766	1.65385	0.58051				1.11718	0.758963
yegV	b2100	946637	0.352183	0.392995	-0.09691	-0.0910805	NA	0.139297	2.25	2.4717	0.8	0.810811		1.58313	0.902596
yegW	b2101	946639	-0.0608535	-0.0169876	NA	NA	NA	-0.0389206	0.869254	0.96164				0.915447	0.0653269
yegX	b2102	945543	0.0238176	0.0517774	NA	NA	NA	0.0377975	1.05637	1.12662				1.0915	0.0496716
thiD	b2103	946459	-0.0478095	-0.24136	NA	NA	NA	-0.144585	0.895758	0.57364				0.734699	0.227771
thiM	b2104	945142	0.132325	-0.173438	NA	NA	NA	-0.0205564	1.3562	0.670752				1.01348	0.484687
yohL	b2105	947114	0.0415614	-0.397002	NA	NA	NA	-0.17772	1.10043	0.400865				0.750646	0.494666
yohM	b2106	949078	-0.210965	0.0847457	NA	NA	NA	-0.0631095	0.615227	1.21547				0.915351	0.424439
yohN	b2107	949080	-0.156048	-0.0034748	NA	NA	NA	-0.0797616	0.698155	0.992031				0.845093	0.207802
yehA	b2108	946642	0.174852	0.236997	NA	NA	NA	0.205925	1.49573	1.72583				1.61078	0.162705
yehB	b2109	946617	-0.00161148	0.0400178	NA	NA	NA	0.0192032	0.996296	1.09652				1.04641	0.0708712
yehC	b2110	946621	-0.209247	0.0287144	NA	NA	NA	-0.0902664	0.617665	1.06835				0.843008	0.318684
yehD	b2111	946619	0.217563	0.116522	NA	NA	NA	0.167042	1.6503	1.30774				1.47902	0.242226
yehE	b2112	946615	-0.0140837	-0.214993	NA	NA	NA	-0.114538	0.968091	0.609547				0.788819	0.253529
mrp	b2113	946627	-0.0606178	-0.0626861	NA	NA	NA	-0.0616519	0.869725	0.865593				0.867659	0.00292177
molR_1	b2115	2847726	0.00634018	0.0888312	NA	NA	NA	0.0475857	1.01471	1.22696				1.12083	0.150088
molR_2	b2116	2847726	0.00262414	0.0190823	-0.0787612	NA	NA	-0.0190183	1.00606	1.04492	0.83414			0.961706	0.112171
yehI	b2118	946649	-0.155079	-0.0797131	NA	NA	NA	-0.117396	0.699715	0.832313				0.766014	0.0937611
yehL	b2119	946656	0.117823	0.144873	NA	NA	NA	0.131348	1.31166	1.39596				1.35381	0.0596056
yehM	b2120	946651	0.0681118	0.196343	NA	NA	NA	0.132227	1.1698	1.5716				1.3707	0.284118
yehP	b2121	946652	-0.576575	-0.310609	NA	NA	NA	-0.443592	0.265109	0.489093				0.377101	0.15838
yehQ	b2122	946654	0.0331029	-0.0453442	NA	NA	NA	-0.00612069	1.0792	0.900857				0.99003	0.126109
yehR	b2123	949023	-0.109744	0.137294	NA	NA	NA	0.0137753	0.776706	1.37181				1.07426	0.420803
yehS	b2124	949026	0.173693	-0.42086	0.144443	NA	NA	-0.0342416	1.49174	0.379437	1.39458			1.08858	0.616058
yehT	b2125	949024	-0.0847307	-0.0708094	NA	NA	NA	-0.07777	0.822753	0.849553				0.836153	0.0189509
yehU	b2126	949027	0.15795	-0.15381	NA	NA	NA	0.00207007	1.43863	0.701763				1.0702	0.521045
mlrA	b2127	949029	-0.126171	0.00160784	NA	NA	NA	-0.0622816	0.747875	1.00371				0.875792	0.180902
yehW	b2128	949028	0.0833372	-0.144492	-0.0826696	-0.07684	NA	-0.0551662	1.21154	0.716981	0.826667	0.837838		0.898256	0.215856
yehX	b2129	946659	-0.468442	0.184355	NA	NA	NA	-0.142043	0.340062	1.52882				0.934439	0.840575
yehY	b2130	946660	-0.063546	0.18621	NA	NA	NA	0.0613318	0.863881	1.53536				1.19962	0.474806
yehZ	b2131	946681	-0.252651	-0.0793515	-0.000337666	-0.124978	-0.424983	-0.17646	0.558919	0.833007	0.999223	0.749932	0.375852	0.703387	0.242197
bglX	b2132	946682	-0.00921017	0.185186	NA	NA	NA	0.0879879	0.979016	1.53174				1.25538	0.390837
dld	b2133	946653	0.260954	0.182958	NA	NA	NA	0.221956	1.8237	1.52391				1.67381	0.211989
pbpG	b2134	946662	0.0854827	-0.162464	NA	NA	NA	-0.0384904	1.21754	0.687918				0.952728	0.374499
yohC	b2135	946666	0.279554	0.27257	NA	NA	NA	0.276062	1.9035	1.87314				1.88832	0.0214719
yohD	b2136	946661	-0.00537694	-0.311636	NA	NA	NA	-0.158507	0.987695	0.487937				0.737816	0.353383
yohF	b2137	949126	0.16713	0	NA	NA	NA	0.0835651	1.46937	1				1.23468	0.331892
yohG	b2138	949123	0.165375	-0.0780814	NA	NA	NA	0.0436467	1.46344	0.835446				1.14944	0.444058
yohH	b2139	949123	-0.0321112	-0.114132	NA	NA	NA	-0.0731217	0.928729	0.768896				0.848813	0.113018
dusC	b2140	945458	-0.136895	-0.321997	NA	NA	NA	-0.229446	0.729634	0.476434				0.603034	0.179039
yohJ	b2141	949127	0.402739	0.0615456	NA	NA	NA	0.232142	2.52778	1.15225				1.84001	0.972647
yohK	b2142	949125	0.116506	0.0556112	NA	NA	NA	0.0860584	1.30769	1.13661				1.22215	0.120974
cdd	b2143	946663	0.303819	0.101592	NA	NA	NA	0.202706	2.01289	1.26355				1.63822	0.529863
sanA	b2144	949003	-0.0375151	-0.217712	NA	NA	NA	-0.127614	0.917244	0.605742				0.761493	0.220265
yeiS	b2145	948983	-0.141944	0.0396061	NA	NA	NA	-0.0511688	0.721201	1.09548				0.908343	0.264658
yeiT	b2146	949049	0.0606833	-0.302115	NA	NA	NA	-0.120716	1.14996	0.498752				0.824357	0.460475
yeiA	b2147	949037	-0.221849	-0.0537526	NA	NA	NA	-0.137801	0.6	0.883583				0.741792	0.200523
mglC	b2148	949039	-0.139014	-0.25158	NA	NA	NA	-0.195297	0.726083	0.560299				0.643191	0.117227
mglA	b2149	949036	-0.0335971	-0.138752	NA	NA	NA	-0.0861745	0.925557	0.726521				0.826039	0.14074
mglB	b2150	949041	-0.149251	0.277092	NA	NA	NA	0.0639203	0.709168	1.89274				1.30096	0.836914
galS	b2151	949043	-0.219097	-0.0774242	NA	NA	NA	-0.14826	0.603814	0.836712				0.720263	0.164683
yeiB	b2152	949044	0.285974	-0.0767618	NA	NA	NA	0.104606	1.93185	0.837989				1.38492	0.773478
yeiG	b2154	949045	-0.137749	0.0605778	NA	NA	NA	-0.0385858	0.7282	1.14968				0.938941	0.298033
cirA	b2155	949042	0.0433781	0.164973	NA	NA	NA	0.104176	1.10504	1.46209				1.28356	0.25247
lysP	b2156	946667	-0.136349	-0.0981284	NA	NA	NA	-0.117239	0.730551	0.797759				0.764155	0.0475229
yeiE	b2157	946657	0.105759	0.0482987	NA	NA	NA	0.0770288	1.27573	1.11763				1.19668	0.111793
yeiH	b2158	946668	0.507867	0.39326	NA	NA	NA	0.450564	3.22009	2.47321				2.84665	0.528124
nfo	b2159	946669	0.0464833	-0.183037	NA	NA	NA	-0.068277	1.11297	0.656089				0.884529	0.323063
yeiI	b2160	946640	-0.185496	-0.25199	-0.244165	-0.101612	-0.239415	-0.204535	0.652386	0.55977	0.569948	0.791384	0.576216	0.629941	0.0974386
yeiJ	b2161	946655	0.091682	0.310668	NA	NA	NA	0.201175	1.23504	2.04488				1.63996	0.572641
rihB	b2162	946646	-0.150232	0.217297	NA	NA	NA	0.0335324	0.707568	1.64929				1.17843	0.665897
yeiL	b2163	946670	-0.376045	-0.220361	NA	NA	NA	-0.298203	0.420683	0.602059				0.511371	0.128253
yeiM	b2164	946671	0.240379	0.192445	NA	NA	NA	0.216412	1.73932	1.55756				1.64844	0.12852
yeiN	b2165	946699	0.349656	-0.0793654	NA	NA	NA	0.135145	2.23695	0.83298				1.53496	0.992755
yeiC	b2166	946664	-0.0385077	-0.190043	NA	NA	NA	-0.114275	0.91515	0.645591				0.78037	0.190607
fruA	b2167	946672	0.0690464	0.0532825	NA	NA	NA	0.0611644	1.17232	1.13053				1.15143	0.0295498
fruK	b2168	946676	-0.0417928	-0.25971	NA	NA	NA	-0.150751	0.908254	0.549908				0.729081	0.253388
fruB	b2169	946677	-0.0645225	-0.194241	NA	NA	NA	-0.129382	0.861941	0.639381				0.750661	0.157374
setB	b2170	946673	-0.0751947	-0.214324	NA	NA	NA	-0.144759	0.841018	0.610487				0.725752	0.16301
yeiP	b2171	946674	-0.0177839	0.121041	NA	NA	NA	0.0516285	0.959878	1.32142				1.14065	0.255649
yeiQ	b2172	946688	0.0554238	-0.266657	NA	NA	NA	-0.105617	1.13612	0.541181				0.83865	0.420684
yeiR	b2173	946701	-0.171464	-0.0687319	0.229095	-0.140795	-0.330407	-0.0964607	0.673807	0.853627	1.69471	0.72311	0.467297	0.88251	0.474834
lpxT	b2174	946693	0.726259	0.240241	NA	NA	NA	0.48325	5.32425	1.73876				3.53151	2.53532
mepS	b2175	946686	0.632222	0.639559	NA	NA	NA	0.635891	4.28768	4.36073				4.3242	0.0516551
rtn	b2176	946695	-0.0294784	0.000722019	NA	NA	NA	-0.0143782	0.934376	1.00166				0.96802	0.0475799
yejA	b2177	946675	0.124998	0.130676	0.0676855	0.332035	-0.0453664	0.122006	1.33351	1.35106	1.16865	2.148	0.900811	1.38041	0.465596
yejB	b2178	946679	-0.206823	-0.108165	NA	NA	NA	-0.157494	0.621123	0.779534				0.700328	0.112014
yejE	b2179	946683	0.129095	0.317117	0.150245	0.156074	NA	0.188133	1.34615	2.07547	1.41333	1.43243		1.56685	0.341095
yejF	b2180	946689	0.148871	0.0854883	NA	NA	NA	0.11718	1.40887	1.21755				1.31321	0.13528
yejG	b2181	945319	-0.0424404	-0.181518	NA	NA	NA	-0.111979	0.9069	0.658389				0.782645	0.175724
bcr	b2182	944808	0.00370968	0.135166	NA	NA	NA	0.069438	1.00858	1.36511				1.18684	0.252103
rsuA	b2183	945378	-0.122761	0.0769682	NA	NA	NA	-0.0228964	0.75377	1.1939				0.973835	0.311219
yejH	b2184	945529	0.16278	0.0249823	0.159502	0.161697	-0.0910805	0.083576	1.45472	1.05921	1.44378	1.4511	0.810811	1.24392	0.295384
rplY	b2185	945618	0.311995	0.164899	NA	NA	NA	0.238447	2.05114	1.46184				1.75649	0.4167
yejK	b2186	946690	0.362985	0.435567	NA	NA	NA	0.399276	2.30667	2.72626				2.51646	0.296695
yejL	b2187	946694	0.134484	-0.143387	NA	NA	NA	-0.00445146	1.36296	0.718808				1.04089	0.455486
yejO	b2190	946867	-0.0593561	-0.0675016	NA	NA	NA	-0.0634288	0.872256	0.856049				0.864152	0.0114602
narP	b2193	949081	0.122486	-0.103164	NA	NA	NA	0.00966079	1.32582	0.788562				1.05719	0.379901
ccmH	b2194	946623	-0.206333	0.0246287	NA	NA	NA	-0.0908521	0.621823	1.05835				0.840086	0.30867
ccmG	b2195	949073	-0.0602739	-0.45921	NA	NA	NA	-0.259742	0.870415	0.347368				0.608891	0.369849
ccmF	b2196	948783	0.334442	-0.0190589	NA	NA	NA	0.157692	2.15994	0.957064				1.5585	0.850564
ccmE	b2197	946697	0.0755121	0.259019	NA	NA	NA	0.167266	1.1899	1.8156				1.50275	0.442431
ccmD	b2198	946709	-0.040697	-0.0266847	NA	NA	NA	-0.0336909	0.910548	0.940406				0.925477	0.0211124
ccmC	b2199	946703	-0.45026	-0.141781	NA	NA	NA	-0.296021	0.354601	0.721471				0.538036	0.259416
ccmB	b2200	946692	-0.00659416	0.111565	NA	NA	NA	0.0524853	0.984931	1.2929				1.13892	0.217767
ccmA	b2201	946714	0.158163	0.0692256	NA	NA	NA	0.113694	1.43934	1.1728				1.30607	0.188468
napC	b2202	946706	0.0207599	0.24388	NA	NA	NA	0.13232	1.04896	1.75339				1.40118	0.498109
napB	b2203	946698	0.140234	0.213002	NA	NA	NA	0.176618	1.38113	1.63306				1.50709	0.178144
napH	b2204	945984	0.204632	0.312434	NA	NA	NA	0.258533	1.60189	2.05321				1.82755	0.319133
napG	b2205	945544	0.0513213	0.47744	NA	NA	NA	0.264381	1.12544	3.0022				2.06382	1.32707
napA	b2206	947093	0.0775073	-0.165854	NA	NA	NA	-0.0441731	1.19538	0.682569				0.938976	0.362615
napD	b2207	945187	0.0896903	0.047508	NA	NA	NA	0.0685992	1.22939	1.1156				1.1725	0.0804639
napF	b2208	946813	-0.0550941	-0.0282306	NA	NA	NA	-0.0416624	0.880858	0.937064				0.908961	0.0397438
eco	b2209	946700	-0.47064	-0.159838	NA	NA	NA	-0.315239	0.338345	0.692089				0.515217	0.250135
mqo	b2210	946702	-0.00820595	-0.154677	NA	NA	NA	-0.0814415	0.981282	0.700362				0.840822	0.19864
yojI	b2211	946705	0.0130684	0.0776573	NA	NA	NA	0.0453629	1.03055	1.1958				1.11317	0.116848
alkB	b2212	946708	-0.32536	-0.244742	NA	NA	NA	-0.285051	0.47276	0.569192				0.520976	0.0681877
ada	b2213	946710	0.310739	0.0680632	NA	NA	NA	0.189401	2.04522	1.16967				1.60744	0.619105
yojL	b2214	946711	0.00634018	0.187636	NA	NA	NA	0.0969882	1.01471	1.54041				1.27756	0.371729
ompC	b2215	946716	0.710478	0.387636	NA	NA	NA	0.549057	5.13427	2.44138				3.78782	1.90416
rcsD	b2216	946717	-0.28464	-0.0430346	-0.00582954	0	NA	-0.0833759	0.519231	0.90566	0.986667	1		0.852889	0.226312
rcsB	b2217	947441	0.155173	0.367101	NA	NA	NA	0.261137	1.42946	2.32863				1.87905	0.635811
rcsC	b2218	948993	0.0621301	0.406975	NA	NA	NA	0.234552	1.1538	2.55255				1.85318	0.989068
atoS	b2219	949011	0.0686424	0.0036576	NA	NA	NA	0.03615	1.17123	1.00846				1.08984	0.115098
atoC	b2220	947444	0.157588	0.0151254	NA	NA	NA	0.0863568	1.43744	1.03544				1.23644	0.284253
atoD	b2221	947525	-0.298305	-0.268493	NA	NA	NA	-0.283399	0.503148	0.538899				0.521023	0.0252801
atoA	b2222	946719	-0.0342224	0.149417	NA	NA	NA	0.0575972	0.924225	1.41064				1.16743	0.343949
atoE	b2223	946721	0.0858488	0.0190335	NA	NA	NA	0.0524412	1.21857	1.0448				1.13168	0.12287
atoB	b2224	946727	-0.426352	-0.0576968	NA	NA	NA	-0.242025	0.374669	0.875595				0.625132	0.354208
yfaP	b2225	946728	0.256311	0.222887	NA	NA	NA	0.239599	1.80431	1.67065				1.73748	0.0945076
yfaQ	b2226	946730	-0.269684	-0.0195025	NA	NA	NA	-0.144593	0.537422	0.956087				0.746755	0.296041
yfaS_2	b2227	1450231	0.20724	0.143792	NA	NA	NA	0.175516	1.61154	1.39249				1.50201	0.15489
yfaS_1	b2228	1450231	0.336779	0.0619199	NA	NA	NA	0.199349	2.1716	1.15324				1.66242	0.720086
yfaT	b2229	946622	-0.131811	-0.434022	NA	NA	NA	-0.282916	0.738226	0.36811				0.553168	0.261711
yfaA	b2230	946618	-0.101132	0.249491	NA	NA	NA	0.0741793	0.79226	1.7762				1.28423	0.695748
yfaL	b2233	946595	-0.0458985	0.138833	0.159112	0.126143	0.00257464	0.0761528	0.899708	1.37668	1.44249	1.33704	1.00595	1.21237	0.242828
yfaE	b2236	946729	0.23447	0.123307	NA	NA	NA	0.178888	1.71581	1.32833				1.52207	0.273989
inaA	b2237	946731	0.473874	-0.071746	NA	NA	NA	0.201064	2.97765	0.847723				1.91269	1.50609
yfaH	b2238	946718	-0.293953	0.163954	NA	NA	NA	-0.0649992	0.508215	1.45866				0.983438	0.672067
glpQ	b2239	946725	-0.0084943	0.0831567	NA	NA	NA	0.0373312	0.980631	1.21104				1.09583	0.16292
glpT	b2240	946704	0.0833186	-0.00208511	NA	NA	NA	0.0406167	1.21149	0.99521				1.10335	0.15293
glpA	b2241	946713	0.145759	0.0930359	NA	NA	NA	0.119397	1.39881	1.2389				1.31885	0.113075
glpB	b2242	946733	-0.129247	0.289851	NA	NA	NA	0.080302	0.742597	1.94917				1.34589	0.853179
glpC	b2243	946735	-0.045825	0.210105	NA	NA	NA	0.0821399	0.89986	1.6222				1.26103	0.510773
yfaD	b2244	946737	-0.299605	-0.0817404	NA	NA	NA	-0.190673	0.501643	0.828437				0.66504	0.231079
yfaU	b2245	948054	0.227614	0.0848544	NA	NA	NA	0.156234	1.68894	1.21578				1.45236	0.334574
yfaV	b2246	945796	0.0957832	-0.148836	NA	NA	NA	-0.0265262	1.24676	0.709846				0.978304	0.379656
yfaW	b2247	945881	-0.0535783	-0.211884	-0.150564	-0.434079	-0.0410876	-0.178239	0.883938	0.613926	0.707027	0.368062	0.90973	0.696537	0.221021
yfaX	b2248	944752	-0.593775	-0.115077	NA	NA	NA	-0.354426	0.254815	0.767225				0.51102	0.362329
yfaY	b2249	945478	-0.0115067	0.0115866	NA	NA	NA	4e-05	0.973853	1.02704				1.00045	0.0376078
yfaZ	b2250	946739	-0.0687641	-0.030743	NA	NA	NA	-0.0497536	0.853564	0.931659				0.892611	0.0552218
yfaO	b2251	946740	0.129566	0.0931	0.0871246	0.418597	-0.0179734	0.142083	1.34761	1.23908	1.22215	2.62178	0.959459	1.47802	0.655108
ais	b2252	944945	0.0699618	0.118321	NA	NA	NA	0.0941415	1.17479	1.31317				1.24398	0.0978474
yfbE	b2253	947375	0.0608864	0.0227795	NA	NA	NA	0.041833	1.1505	1.05385				1.10218	0.0683402
yfbF	b2254	945275	-0.0670878	0.104192	0.0309372	0.00129237	-0.0929665	-0.00472649	0.856865	1.27114	1.07383	1.00298	0.807297	1.00242	0.184776
yfbG	b2255	947683	0.273534	0.0778581	NA	NA	NA	0.175696	1.8773	1.19635				1.53682	0.481504
yfbH	b2256	945334	-0.160671	-0.0346909	NA	NA	NA	-0.0976809	0.690763	0.923228				0.806996	0.164378
arnT	b2257	947297	-0.00638993	-0.00207185	0.199454	0.334151	0.0983163	0.124692	0.985394	0.995241	1.5829	2.15849	1.25405	1.39522	0.491345
yfbJ	b2258	945344	0.175969	0.146472	NA	NA	NA	0.161221	1.49958	1.40111				1.45034	0.0696259
pmrD	b2259	945130	-0.111437	-0.0685486	NA	NA	NA	-0.0899926	0.773684	0.853987				0.813835	0.0567833
menE	b2260	946741	-0.0929596	0.0235777	NA	NA	NA	-0.034691	0.80731	1.05579				0.93155	0.175702
menC	b2261	946734	-0.000975786	0.0918141	NA	NA	NA	0.0454191	0.997756	1.23542				1.11659	0.168053
menB	b2262	946747	-0.358892	-0.200915	NA	NA	NA	-0.279904	0.437631	0.62963				0.53363	0.135764
yfbB	b2263	946736	-0.0803529	-0.024702	-0.245158	0.135803	-0.061291	-0.0551401	0.831088	0.944709	0.568647	1.36711	0.868378	0.915986	0.289161
menD	b2264	946720	-0.110973	0.179048	NA	NA	NA	0.0340376	0.77451	1.51025				1.14238	0.520246
menF	b2265	946712	-0.0358173	0.197711	NA	NA	NA	0.080947	0.920837	1.57656				1.2487	0.463669
elaB	b2266	946751	-0.0585413	0.0855172	NA	NA	NA	0.0134879	0.873894	1.21764				1.04576	0.243062
elaA	b2267	946750	0.0320932	0.10984	NA	NA	NA	0.0709667	1.0767	1.28778				1.18224	0.149256
elaC	b2268	946760	-0.0437375	-0.21904	NA	NA	NA	-0.131388	0.904196	0.603894				0.754045	0.212346
elaD	b2269	946742	0.0396489	-0.0315146	NA	NA	NA	0.00406714	1.09559	0.930005				1.0128	0.117088
yfbK	b2270	946743	0.281286	0.133349	NA	NA	NA	0.207317	1.91111	1.3594				1.63526	0.390116
yfbL	b2271	945832	0.246588	-0.183881	0.0119844	0.127373	0.0805485	0.0565226	1.76436	0.654815	1.02798	1.34083	1.20378	1.19835	0.407785
yfbM	b2272	946745	-0.188149	0.0508894	NA	NA	NA	-0.0686298	0.648412	1.12432				0.886365	0.336517
yfbN	b2273	946748	-0.499297	-0.112865	NA	NA	NA	-0.306081	0.31674	0.771142				0.543941	0.321311
yfbO	b2274	946752	0.0896759	0.0296033	NA	NA	NA	0.0596396	1.22935	1.07054				1.14995	0.112296
yfbP	b2275	946754	-0.142245	-0.158089	NA	NA	NA	-0.150167	0.720701	0.694882				0.707791	0.0182569
nuoN	b2276	945136	-0.102974	-0.0480373	NA	NA	NA	-0.0755054	0.788908	0.895288				0.842098	0.0752219
nuoM	b2277	947731	-0.153292	-0.117138	NA	NA	NA	-0.135215	0.7026	0.763592				0.733096	0.0431284
nuoL	b2278	945540	-0.343538	0.0108817	NA	NA	NA	-0.166328	0.45338	1.02537				0.739376	0.40446
nuoK	b2279	947580	-0.263141	-0.103386	NA	NA	NA	-0.183263	0.545581	0.788159				0.66687	0.171529
nuoJ	b2280	946756	-0.22487	-0.339981	NA	NA	NA	-0.282425	0.595841	0.457108				0.526474	0.0980985
nuoI	b2281	946757	-0.188072	-0.0513712	NA	NA	NA	-0.119722	0.648527	0.888441				0.768484	0.169645
nuoH	b2282	946761	-0.249827	0.022827	NA	NA	NA	-0.1135	0.562565	1.05397				0.808266	0.347474
nuoG	b2283	946762	-0.4021	-0.0808987	NA	NA	NA	-0.241499	0.396187	0.830044				0.613116	0.306783
nuoF	b2284	946753	-0.782539	-0.656196	NA	NA	NA	-0.719368	0.164991	0.220701				0.192846	0.0393925
nuoE	b2285	946746	-0.158031	-0.23541	NA	NA	NA	-0.19672	0.694974	0.581555				0.638264	0.0801996
nuoC	b2286	946759	0.0852693	0.0312003	NA	NA	NA	0.0582348	1.21694	1.07448				1.14571	0.100731
[truncated: 1,909 more rows]
