# Supplementary material for: Genome-Wide Assessment of Outer Membrane Vesicle Production in Escherichia coli
Source: PLoS One. 2015 Sep 25;10(9):e0139200. doi: 10.1371/journal.pone.0139200 (PMC4583269; doi:10.1371/journal.pone.0139200)
Supplement: S2 Table — (XLSX) [file pone.0139200.s003.xlsx]

## Sheet: Sheet1
Supplementary Table S2. Growth rate data for Keio collection mutants
Column	Description
genotype	E. coli K12 unique identifier for gene mutated
plate	Indiates the 96-well plate number location in the collection and biological replicate number
gompertz_mu_max	Maximum instantaneous growth rate (1/h) as determined by the Gompertz regression model fit to the raw growth data
gompertz_doubling_time	Culture doubling time in hours as determined by the Gompertz regression model fit to the raw growth data
gompertz_carrying_capacity	Maximum culture density (in units of optical density at 600 nm) as determined by the Gompertz model
gompertz_lag_time	Length of culture lag phase (in hours) as determined by Gompertz model.
gompertz_r2	Goodness of fit of Gompertz model to the data.

## Sheet: ST2_all_growthrate_data.csv
genotype	plate	gompertz_mu_max	gompertz_doubling_time	gompertz_carrying_capacity	gompertz_lag_time	gompertz_r2
b2632	Plate 79 Trial 2	-5.9e-12	-118000000000	-8.92e-33	1	0
b2647	Plate 79 Trial 2	0.701456	0.988154	1.91615	0.379548	0.996613
b2650	Plate 79 Trial 2	0.746279	0.928804	1.79028	0.388226	0.993669
b2657	Plate 79 Trial 2	0.721282	0.960993	1.95672	0.370882	0.997064
b2659	Plate 79 Trial 2	0.525434	1.31919	1.74853	0.455369	0.996149
b2681	Plate 79 Trial 2	0.689156	1.00579	1.69523	0.44059	0.994141
b2708	Plate 79 Trial 2	0.703272	0.985604	1.75242	0.536507	0.994875
b2741	Plate 79 Trial 2	0.563633	1.22978	1.89403	0.409866	0.99736
b2754	Plate 79 Trial 2	0.513857	1.34891	1.89968	0.635974	0.994683
b2769	Plate 79 Trial 2	0.760538	0.911391	1.99011	0.633736	0.996828
b2776	Plate 79 Trial 2	0.772258	0.89756	1.91272	0.639316	0.995795
b2778	Plate 79 Trial 2	0.591422	1.172	1.76871	0.382334	0.993368
b2824	Plate 79 Trial 2	0.588535	1.17775	1.84132	0.462764	0.997132
b2825	Plate 79 Trial 2	0.689783	1.00488	1.93157	0.674865	0.996913
b2846	Plate 79 Trial 2	0.655956	1.0567	1.64587	0.269953	0.99334
b2848	Plate 79 Trial 2	0.668786	1.03643	1.88904	0.505187	0.997997
b2853	Plate 79 Trial 2	0.719736	0.963057	2.01378	0.731077	0.997711
b2854	Plate 79 Trial 2	0.718538	0.964664	1.9477	0.562225	0.996539
b2855	Plate 79 Trial 2	0.753644	0.919728	2.04773	0.576652	0.99687
b2858	Plate 79 Trial 2	0.734746	0.943383	1.97377	0.771311	0.997131
b2863	Plate 79 Trial 2	0.67405	1.02833	1.92569	0.664065	0.996532
b2914	Plate 79 Trial 2	0.717361	0.966246	1.87416	0.517866	0.996407
b2921	Plate 79 Trial 2	0.617153	1.12314	1.70056	0.226617	0.993521
b2963	Plate 79 Trial 2	0.750684	0.923354	1.91028	0.53264	0.996234
b3035	Plate 79 Trial 2	0.647315	1.0708	1.91675	0.504256	0.993716
b3153	Plate 79 Trial 2	0.667734	1.03806	1.78656	0.62238	0.98812
b3162	Plate 79 Trial 2	0.763499	0.907856	2.10747	0.697165	0.997868
b3848	Plate 79 Trial 2	0.765238	0.905792	1.96308	0.703424	0.995633
b3325	Plate 79 Trial 2	0.661684	1.04755	1.64768	0.308991	0.99266
b4305	Plate 79 Trial 2	0.624943	1.10914	2.01655	0.614458	0.998029
b4390	Plate 79 Trial 2	0.697089	0.994346	1.90911	0.390354	0.996009
b2770	Plate 79 Trial 2	0.670148	1.03432	1.87672	0.589395	0.996984
b2489	Plate 79 Trial 2	0.751493	0.92236	2.15063	0.899618	0.997553
b0792	Plate 79 Trial 2	0.702765	0.986315	1.92531	0.488698	0.995551
b1023	Plate 79 Trial 2	0.735311	0.942659	1.9263	0.787193	0.99618
b4463	Plate 79 Trial 2	0.488195	1.41982	1.66368	0.201251	0.994736
b3046	Plate 79 Trial 2	0.558121	1.24193	1.94457	0.785831	0.997
b4472	Plate 79 Trial 2	0.519041	1.33544	1.6936	0.206125	0.995509
b3593	Plate 79 Trial 2	0.640382	1.0824	1.88204	0.636405	0.995144
b0703	Plate 79 Trial 2	0.720252	0.962368	2.0617	0.611187	0.99695
b0700	Plate 79 Trial 2	0.680272	1.01893	1.92328	0.583876	0.995719
b3482	Plate 79 Trial 2	0.755831	0.917066	1.99648	0.782484	0.996651
b1456	Plate 79 Trial 2	0.583081	1.18877	1.6761	0.284342	0.993943
b0706	Plate 79 Trial 2	0.46468	1.49167	1.8705	0.483276	0.995966
b1460	Plate 79 Trial 2	0.583074	1.18878	1.9317	0.536327	0.995268
b3484	Plate 79 Trial 2	0.589232	1.17636	1.7674	0.451764	0.995242
b0198	Plate 79 Trial 2	0.667854	1.03787	2.01457	0.667871	0.992619
b0331	Plate 79 Trial 2	0.636606	1.08882	1.77819	0.585946	0.989094
b1741	Plate 79 Trial 2	0.672768	1.03029	1.83924	0.410937	0.992689
b1791	Plate 79 Trial 2	0.655133	1.05803	1.91036	0.382382	0.997077
b0969	Plate 79 Trial 2	0.705763	0.982125	1.71461	0.392383	0.994545
b1289	Plate 79 Trial 2	0.672181	1.03119	1.91289	0.761538	0.996581
b1833	Plate 79 Trial 2	0.600115	1.15502	1.87665	0.290294	0.99709
b2544	Plate 79 Trial 2	0.620336	1.11737	1.93724	0.632904	0.998331
b0056	Plate 79 Trial 2	0.721263	0.961019	2.12398	0.779439	0.996318
b0291	Plate 79 Trial 2	0.557539	1.24323	1.92577	0.558881	0.994073
b0354	Plate 79 Trial 2	0.558221	1.24171	1.78373	0.323226	0.991502
b0836	Plate 79 Trial 2	0.755217	0.917812	2.03312	0.623526	0.996214
b2759	Plate 79 Trial 2	0.596588	1.16185	1.73792	0.289348	0.994779
b0278	Plate 79 Trial 2	0.65031	1.06587	1.89561	0.560484	0.996077
b0763	Plate 79 Trial 2	0.666041	1.0407	1.81255	0.445464	0.994175
b3418	Plate 79 Trial 2	0.621064	1.11606	2.03529	0.731955	0.995854
b3423	Plate 79 Trial 2	0.682699	1.0153	1.93311	0.784234	0.993723
b1659	Plate 79 Trial 2	0.66029	1.04976	1.83622	0.483612	0.995016
b3421	Plate 79 Trial 2	0.737107	0.940362	1.91802	0.552689	0.99336
b3674	Plate 79 Trial 2	0.705977	0.981827	1.92527	0.552365	0.99584
b0028	Plate 79 Trial 2	0.605586	1.14459	1.83491	0.300856	0.996828
b2907	Plate 79 Trial 2	0.684719	1.01231	1.93751	0.449253	0.996843
b2787	Plate 79 Trial 2	0.615978	1.12528	1.80005	0.27041	0.99332
b4095	Plate 79 Trial 2	0.703315	0.985543	2.0229	0.650441	0.995539
b3549	Plate 79 Trial 2	0.485809	1.42679	1.79819	0.40543	0.994214
b3559	Plate 79 Trial 2	0.646423	1.07228	1.83493	0.38017	0.996735
b1580	Plate 79 Trial 2	0.707551	0.979643	2.05416	0.665002	0.997131
b2521	Plate 79 Trial 2	0.712211	0.973233	1.84136	0.495725	0.994671
b1469	Plate 79 Trial 2	0.625471	1.1082	1.80722	0.396699	0.997424
b3383	Plate 79 Trial 2	0.722554	0.959301	1.85865	0.47822	0.996488
b0001	Plate 79 Trial 2	0.69278	1.00053	1.90588	0.396063	0.992592
b4509	Plate 79 Trial 2	0.611293	1.1339	1.97148	0.509108	0.997423
b2565	Plate 79 Trial 2	0.67625	1.02499	1.82115	0.4893	0.99612
b2580	Plate 79 Trial 2	0.703465	0.985333	2.00499	0.506663	0.996795
b2616	Plate 79 Trial 2	0.691545	1.00232	1.7304	0.386127	0.993616
b2733	Plate 79 Trial 2	0.620506	1.11707	1.83907	0.467983	0.995528
b2831	Plate 79 Trial 2	0.770113	0.900059	1.90437	0.392164	0.995625
b4033	Plate 57 Trial 2	0.696701	0.994899	1.81133	0.315372	0.995828
b4034	Plate 57 Trial 2	0.000645401	1073.98	0.00058028	1.00125	0.00701652
b4035	Plate 57 Trial 2	0.639594	1.08373	1.83405	0.400094	0.995868
b4086	Plate 57 Trial 2	0.678416	1.02171	1.6303	0.402472	0.988346
b4088	Plate 57 Trial 2	1.84e-12	376000000000	1.37e-12	0.999544	0
b4111	Plate 57 Trial 2	0.726463	0.95414	1.87031	0.437245	0.996871
b4120	Plate 57 Trial 2	0.571144	1.21361	1.61034	0.244258	0.99669
b4123	Plate 57 Trial 2	0.737055	0.940428	1.78759	0.260781	0.995263
b4132	Plate 57 Trial 2	0.768617	0.901811	1.77136	0.267449	0.995585
b4208	Plate 57 Trial 2	0.642671	1.07854	1.71914	0.386759	0.995329
b4210	Plate 57 Trial 2	0.616641	1.12407	1.59404	0.294784	0.995357
b4240	Plate 57 Trial 2	0.619781	1.11837	1.66666	0.366207	0.995935
b4242	Plate 57 Trial 2	0.597996	1.15912	1.14243	0.291229	0.988853
b4287	Plate 57 Trial 2	0.701776	0.987704	1.76987	0.25906	0.993474
b4289	Plate 57 Trial 2	0.50582	1.37034	1.50729	0.201787	0.996066
b4291	Plate 57 Trial 2	0.667526	1.03838	1.65219	0.276122	0.995434
b4302	Plate 57 Trial 2	0.602684	1.1501	1.74081	0.270043	0.996066
b4321	Plate 57 Trial 2	0.707255	0.980052	1.87103	0.419255	0.995487
b4367	Plate 57 Trial 2	0.65176	1.0635	1.71169	0.448877	0.995832
b4400	Plate 57 Trial 2	0.667757	1.03802	1.81042	0.418139	0.997138
b0026	Plate 57 Trial 2	0.532483	1.30173	1.77009	0.335285	0.996536
b0236	Plate 57 Trial 2	0.668496	1.03688	1.72278	0.435801	0.993911
b0405	Plate 57 Trial 2	0.46157	1.50172	1.33082	0.248623	0.993719
b0406	Plate 57 Trial 2	0.566992	1.2225	1.54312	0.391461	0.991514
b0525	Plate 57 Trial 2	0.554901	1.24914	1.48295	0.243364	0.992189
b0852	Plate 57 Trial 2	0.524489	1.32157	1.7513	0.511779	0.994917
b0859	Plate 57 Trial 2	0.522205	1.32735	1.56021	0.403646	0.991955
b0885	Plate 57 Trial 2	0.361411	1.91789	1.63087	0.00210223	0.995521
b0953	Plate 57 Trial 2	-2.41573	-0.286931	-0.302775	1.56728	0.706625
b1066	Plate 57 Trial 2	0.675429	1.02623	1.73765	0.305663	0.994731
b1086	Plate 57 Trial 2	0.403184	1.71918	1.49515	0.179444	0.994662
b1089	Plate 57 Trial 2	0.643354	1.0774	1.82546	0.610952	0.996454
b1427	Plate 57 Trial 2	0.519787	1.33352	1.70187	0.222391	0.990442
b1480	Plate 57 Trial 2	0.476726	1.45397	1.83338	0.183461	0.994576
b1717	Plate 57 Trial 2	0.539902	1.28384	1.65675	0.540035	0.995253
b1764	Plate 57 Trial 2	0.579021	1.1971	1.80275	0.405235	0.994135
b1822	Plate 57 Trial 2	0.483624	1.43323	1.75931	0.102307	0.992409
b2185	Plate 57 Trial 2	0.657126	1.05482	1.90338	0.59376	0.995748
b2255	Plate 57 Trial 2	0.638521	1.08555	1.62875	0.380281	0.994698
b2318	Plate 57 Trial 2	0.545758	1.27006	1.85714	0.578561	0.995496
b2482	Plate 57 Trial 2	0.509608	1.36016	1.91055	0.456921	0.996799
b2484	Plate 57 Trial 2	0.556931	1.24458	1.79646	0.359922	0.996207
b2485	Plate 57 Trial 2	0.643298	1.07749	1.85086	0.556435	0.993269
b2486	Plate 57 Trial 2	0.407464	1.70112	1.66913	0.249102	0.995079
b2487	Plate 57 Trial 2	0.631727	1.09723	1.8861	0.449648	0.995508
b2488	Plate 57 Trial 2	0.581506	1.19199	1.75751	0.284261	0.994642
b2167	Plate 57 Trial 2	0.503591	1.37641	1.81233	0.229847	0.995993
b2169	Plate 57 Trial 2	0.650237	1.06599	1.88892	0.399244	0.996473
b2211	Plate 57 Trial 2	0.515754	1.34395	1.70957	0.211482	0.992484
b2223	Plate 57 Trial 2	0.646219	1.07262	1.87862	0.426853	0.993969
b2306	Plate 57 Trial 2	0.528194	1.3123	1.86889	0.408286	0.996813
b2309	Plate 57 Trial 2	0.520548	1.33157	1.78536	0.13081	0.995223
b2365	Plate 57 Trial 2	0.592276	1.17031	1.74879	0.631077	0.996909
b2383	Plate 57 Trial 2	0.50064	1.38452	1.61091	0.199953	0.994557
b2392	Plate 57 Trial 2	-5.9e-12	-118000000000	-8.92e-33	1	0
b2393	Plate 57 Trial 2	0.576335	1.20268	1.80679	0.380332	0.992436
b2413	Plate 57 Trial 2	0.526218	1.31722	1.55493	0.247147	0.990333
b2415	Plate 57 Trial 2	0.519527	1.33419	1.65238	0.599002	0.990818
b2416	Plate 57 Trial 2	0.556421	1.24572	1.76965	0.237232	0.994963
b2417	Plate 57 Trial 2	0.539034	1.28591	1.80414	0.293844	0.997735
b2422	Plate 57 Trial 2	0.514656	1.34682	1.62963	0.234429	0.99662
b2424	Plate 57 Trial 2	0.510873	1.35679	1.52607	0.18168	0.996995
b2425	Plate 57 Trial 2	7.04e-16	985000000000000	-3.09e-21	0.996492	0
b2470	Plate 57 Trial 2	0.577334	1.2006	1.94751	0.397996	0.995364
b2492	Plate 57 Trial 2	0.651516	1.0639	1.7045	0.39228	0.993659
b2493	Plate 57 Trial 2	0.500849	1.38394	1.69537	0.161872	0.995075
b2497	Plate 57 Trial 2	0.514285	1.34779	1.77668	0.272165	0.996098
b2546	Plate 57 Trial 2	0.00132586	522.792	0.0297982	-4.03278	0.161101
b2547	Plate 57 Trial 2	0.479787	1.4447	1.726	0.317204	0.996569
b2663	Plate 57 Trial 2	0.537066	1.29062	1.59429	0.322664	0.993806
b2677	Plate 57 Trial 2	0.693855	0.99898	1.88031	0.378871	0.996913
b2678	Plate 57 Trial 2	0.631954	1.09683	1.91758	0.705625	0.997329
b2704	Plate 57 Trial 2	0.624848	1.1093	1.69109	0.359278	0.992184
b2715	Plate 57 Trial 2	0.590349	1.17413	1.73399	0.265663	0.99354
b2740	Plate 57 Trial 2	0.497431	1.39345	1.87446	0.398973	0.996297
b2789	Plate 57 Trial 2	0.652405	1.06245	1.90105	0.395918	0.996214
b2796	Plate 57 Trial 2	0.493039	1.40587	1.63145	0.443225	0.996132
b2801	Plate 57 Trial 2	0.571401	1.21307	1.61611	0.287928	0.995744
b2829	Plate 57 Trial 2	0.629635	1.10087	1.70258	0.428225	0.991834
b2845	Plate 57 Trial 2	0.69728	0.994073	1.76166	0.442502	0.991587
b2882	Plate 57 Trial 2	0.545272	1.2712	1.80661	0.208939	0.995791
b2933	Plate 57 Trial 2	0.466518	1.48579	1.69941	0.388321	0.994687
b2934	Plate 57 Trial 2	0.615844	1.12552	1.81114	0.367143	0.994862
b2987	Plate 57 Trial 2	0.463868	1.49428	1.88358	0.200311	0.995684
b3005	Plate 57 Trial 2	0.624768	1.10945	1.68123	0.428848	0.996123
b3006	Plate 57 Trial 2	0.614402	1.12817	1.75327	0.530929	0.996483
b3093	Plate 57 Trial 2	0.652817	1.06178	1.724	0.382522	0.995181
b3132	Plate 57 Trial 2	0.546936	1.26733	1.70948	0.348749	0.993961
b3136	Plate 57 Trial 2	0.568726	1.21877	1.70234	0.336502	0.991932
b3137	Plate 57 Trial 2	0.679139	1.02063	1.81392	0.406761	0.994233
b3138	Plate 57 Trial 2	0.527698	1.31353	1.59543	0.224233	0.993339
b3139	Plate 57 Trial 2	0.189535	3.6571	1.18168	-0.364419	0.99424
b3659	Plate 37 Trial 3	0.599554	1.15611	1.58807	0.0399944	0.991392
b4555	Plate 37 Trial 3	0.689513	1.00527	1.71787	0.117644	0.992284
b3665	Plate 37 Trial 3	0.451385	1.5356	2.25518	1.80379	0.997615
b3675	Plate 37 Trial 3	0.713546	0.971411	1.90651	0.339523	0.994799
b3676	Plate 37 Trial 3	0.0119812	57.853	0.0120274	3.56256	0.727212
b3677	Plate 37 Trial 3	0.737443	0.939934	1.97014	0.446031	0.995827
b3678	Plate 37 Trial 3	0.750893	0.923097	1.7841	0.198641	0.99388
b3679	Plate 37 Trial 3	0.964636	0.718558	1.77739	0.203802	0.990362
b3697	Plate 37 Trial 3	0.629856	1.10048	1.8041	0.389425	0.996356
b3710	Plate 37 Trial 3	0.683933	1.01347	1.78888	0.177817	0.994146
b3712	Plate 37 Trial 3	0.67915	1.02061	1.79718	0.314057	0.994765
b3713	Plate 37 Trial 3	0.711421	0.974314	1.82842	0.219507	0.986419
b3714	Plate 37 Trial 3	0.691481	1.00241	1.8128	0.163419	0.994169
b3715	Plate 37 Trial 3	0.735329	0.942636	1.91848	0.366602	0.995018
b3716	Plate 37 Trial 3	0.667301	1.03873	1.68545	0.0736577	0.99062
b3717	Plate 37 Trial 3	0.914118	0.758269	1.83447	0.158542	0.993343
b3754	Plate 37 Trial 3	0.668726	1.03652	1.55511	0.168805	0.98633
b3764	Plate 37 Trial 3	0.660669	1.04916	1.6579	0.0401449	0.990932
b3765	Plate 37 Trial 3	0.713111	0.972004	1.68565	0.0743298	0.99121
b3790	Plate 37 Trial 3	-1.25e-12	-555000000000	1.86e-24	0.99868	0
b3807	Plate 37 Trial 3	0.652965	1.06154	1.83747	0.110127	0.988491
b3810	Plate 37 Trial 3	0.740236	0.936387	1.93739	0.293107	0.994592
b3812	Plate 37 Trial 3	0.716458	0.967464	1.78367	0.167006	0.993687
b3817	Plate 37 Trial 3	0.794973	0.871913	2.20783	3.20671	0.999024
b3832	Plate 37 Trial 3	0.668077	1.03753	1.57199	0.0994314	0.989023
b3858	Plate 37 Trial 3	0.649139	1.06779	1.79613	0.0968083	0.994362
b3862	Plate 37 Trial 3	0.697839	0.993276	1.65733	0.0503975	0.990191
b3866	Plate 37 Trial 3	0.643821	1.07661	1.86213	0.254287	0.985961
b3872	Plate 37 Trial 3	0.652286	1.06264	1.74945	0.189352	0.990881
b3873	Plate 37 Trial 3	-0.203944	-3.39871	-0.162084	1.51965	0.410399
b3874	Plate 37 Trial 3	0.740363	0.936227	1.74543	0.153967	0.993044
b3875	Plate 37 Trial 3	0.676927	1.02396	2.00897	4.76862	0.998999
b3878	Plate 37 Trial 3	0.657888	1.05359	1.71452	0.101859	0.993478
b3879	Plate 37 Trial 3	2.76e-10	2515486937	3.93e-11	0.989362	0
b3881	Plate 37 Trial 3	0.74854	0.925998	1.71544	0.087903	0.988452
b3882	Plate 37 Trial 3	0.693709	0.99919	1.77529	0.230032	0.991736
b3888	Plate 37 Trial 3	0.623998	1.11082	1.68454	0.122749	0.988115
b3896	Plate 37 Trial 3	0.740801	0.935672	1.83307	0.203616	0.992712
b3900	Plate 37 Trial 3	0.691568	1.00228	1.7579	0.204366	0.991251
b3915	Plate 37 Trial 3	0.000968908	715.39	0.013032	-7.17363	0.0506468
b3921	Plate 37 Trial 3	0.644203	1.07598	1.61724	0.0833543	0.990492
b3922	Plate 37 Trial 3	0.659943	1.05031	1.72412	0.18181	0.992536
b3928	Plate 37 Trial 3	0.711264	0.974528	1.81314	0.117356	0.992485
b3937	Plate 37 Trial 3	0.631725	1.09723	1.91945	0.137668	0.991513
b3944	Plate 37 Trial 3	0.72743	0.952871	1.81214	0.227477	0.990775
b3955	Plate 37 Trial 3	0.78917	0.878324	1.82288	0.248406	0.993896
b3964	Plate 37 Trial 3	0.738645	0.938404	1.83423	0.216867	0.993522
b3996	Plate 37 Trial 3	0.658322	1.0529	1.72627	0.207874	0.993407
b3999	Plate 37 Trial 3	1.27524	0.54354	0.0090157	0.0522092	0.0642361
b4001	Plate 37 Trial 3	0.738818	0.938184	1.6946	0.107743	0.988331
b4012	Plate 37 Trial 3	0.521388	1.32943	1.78525	-0.0255262	0.988306
b4022	Plate 37 Trial 3	0.701524	0.98806	1.83319	0.171507	0.991913
b4023	Plate 37 Trial 3	0.725052	0.955996	1.87209	0.221199	0.993756
b4026	Plate 37 Trial 3	0.707461	0.979767	1.87928	0.25326	0.994591
b4028	Plate 37 Trial 3	0.684122	1.01319	1.74827	0.112232	0.991975
b4029	Plate 37 Trial 3	-1.19452	-0.580273	-0.369171	1.00279	0.598074
b4030	Plate 37 Trial 3	0.576592	1.20214	1.43577	-0.00268239	0.985686
b4038	Plate 37 Trial 3	0.710929	0.974988	1.66022	0.075875	0.987462
b4045	Plate 37 Trial 3	0.731972	0.946958	1.78627	0.141462	0.989934
b4047	Plate 37 Trial 3	0.662378	1.04645	1.79819	0.099049	0.991328
b4048	Plate 37 Trial 3	0.612894	1.13094	1.72079	0.114119	0.983956
b4056	Plate 37 Trial 3	0.729604	0.950032	1.78058	0.19127	0.99052
b4057	Plate 37 Trial 3	0.671293	1.03256	1.69145	0.112767	0.991888
b4061	Plate 37 Trial 3	0.695339	0.996847	1.5752	0.00149307	0.986401
b4064	Plate 37 Trial 3	0.61714	1.12316	1.46395	0.0304851	0.987948
b4065	Plate 37 Trial 3	0.678873	1.02103	1.64734	0.0530042	0.990533
b4066	Plate 37 Trial 3	0.715597	0.968628	1.80098	0.161443	0.989739
b4067	Plate 37 Trial 3	0.721622	0.96054	1.81374	0.178411	0.991758
b4068	Plate 37 Trial 3	0.661185	1.04834	1.7279	0.119859	0.989244
b4078	Plate 37 Trial 3	0.690436	1.00393	1.78884	0.136547	0.993282
b4080	Plate 37 Trial 3	0.662867	1.04568	1.78204	0.155458	0.99204
b4082	Plate 37 Trial 3	0.59884	1.15748	1.55893	0.104614	0.990225
b4108	Plate 37 Trial 3	0.587235	1.18036	1.48749	0.107056	0.989606
b4109	Plate 37 Trial 3	0.732172	0.9467	1.75498	0.113504	0.99056
b4115	Plate 37 Trial 3	0.729608	0.950027	1.8068	0.160665	0.991606
b4121	Plate 37 Trial 3	0.737125	0.940338	1.77358	0.164578	0.990749
b4126	Plate 37 Trial 3	0.731928	0.947016	1.7227	0.140577	0.989535
b4127	Plate 37 Trial 3	0.709344	0.977167	1.80081	0.187773	0.993494
b4128	Plate 37 Trial 3	0.682559	1.01551	1.80579	0.135589	0.993666
b4130	Plate 37 Trial 3	0.752438	0.921202	2.10837	1.1217	0.997665
b4141	Plate 37 Trial 3	0.591198	1.17244	1.41875	-0.0371769	0.987379
b4145	Plate 37 Trial 3	0.691121	1.00293	1.67734	0.0710745	0.99182
b4157	Plate 37 Trial 3	0.723338	0.958262	1.74541	0.140266	0.991216
b4158	Plate 37 Trial 3	0.701051	0.988726	1.83838	0.195292	0.994311
b4159	Plate 37 Trial 3	0.747013	0.927892	1.9045	0.26178	0.993387
b4166	Plate 37 Trial 3	0.685399	1.0113	1.69055	0.0682044	0.991355
b4176	Plate 37 Trial 3	0.50147	1.38223	1.68707	-0.0990767	0.990765
b4178	Plate 37 Trial 3	0.240334	2.8841	1.47423	5.07383	0.997065
b4181	Plate 37 Trial 3	0.615941	1.12535	1.6434	0.00999927	0.990873
b4182	Plate 37 Trial 3	0.580384	1.19429	1.68776	0.0801992	0.991396
b4183	Plate 37 Trial 3	0.582172	1.19062	1.71817	0.166537	0.992314
b4184	Plate 37 Trial 3	0.345369	2.00698	1.52596	3.02168	0.998673
b4185	Plate 37 Trial 3	0.679074	1.02072	1.67168	0.0958641	0.99019
b4186	Plate 37 Trial 3	0.819872	0.845434	1.67967	0.0840821	0.989054
b3696	Plate 89 Trial 1	0.604041	1.14752	1.79237	0.239616	0.995225
b3691	Plate 89 Trial 1	0.55419	1.25074	1.67741	0.434202	0.994852
b3689	Plate 89 Trial 1	0.576264	1.20283	1.77617	0.306164	0.995629
b3657	Plate 89 Trial 1	0.569783	1.21651	1.55371	0.178209	0.992862
b3443	Plate 89 Trial 1	0.588555	1.17771	1.62361	0.193203	0.993259
b3390	Plate 89 Trial 1	0.461889	1.50068	1.50852	-0.0838115	0.984121
b4192	Plate 89 Trial 1	0.550783	1.25848	1.46892	0.345283	0.993487
b4338	Plate 89 Trial 1	0.598093	1.15893	1.69876	0.425611	0.99478
b4346	Plate 89 Trial 1	0.555203	1.24846	1.72769	0.306834	0.994768
b4375	Plate 89 Trial 1	0.527392	1.31429	1.6371	0.276539	0.991596
b1841	Plate 89 Trial 1	0.567466	1.22148	1.51086	0.0904143	0.991633
b0496	Plate 89 Trial 1	0.621652	1.11501	1.89199	0.51022	0.996286
b0699	Plate 89 Trial 1	0.551723	1.25633	1.58953	0.287944	0.994932
b1029	Plate 89 Trial 1	0.629622	1.10089	1.64641	0.393231	0.988442
b2760	Plate 89 Trial 1	0.532262	1.30227	1.5144	0.379696	0.993348
b1275	Plate 89 Trial 1	0.511647	1.35474	1.51706	0.190291	0.989639
b0167	Plate 89 Trial 1	0.620943	1.11628	1.69722	0.481814	0.994639
b2057	Plate 89 Trial 1	0.594063	1.16679	1.66877	0.247396	0.992955
b0492	Plate 89 Trial 1	0.526823	1.31571	1.64677	0.369919	0.994318
b0715	Plate 89 Trial 1	0.585128	1.18461	1.8168	0.354691	0.995135
b0841	Plate 89 Trial 1	0.453728	1.52767	1.31982	0.167699	0.990454
b0982	Plate 89 Trial 1	0.497737	1.3926	1.52682	0.159058	0.99429
b0993	Plate 89 Trial 1	0.553478	1.25235	1.74715	0.378719	0.992203
b1007	Plate 89 Trial 1	0.506319	1.36899	1.7713	0.233117	0.995159
b4521	Plate 89 Trial 1	0.583106	1.18872	1.93326	0.303856	0.99611
b4476	Plate 89 Trial 1	0.593385	1.16812	1.64833	0.438782	0.994979
b3412	Plate 89 Trial 1	0.541046	1.28112	1.63073	0.367433	0.99351
b2937	Plate 89 Trial 1	0.608035	1.13998	1.81183	0.496059	0.993043
b0023	Plate 89 Trial 1	0.540936	1.28139	1.71761	0.32926	0.996278
b1529	Plate 89 Trial 1	0.509818	1.3596	1.25878	0.0226017	0.988484
b1508	Plate 89 Trial 1	0.553083	1.25324	1.8983	0.366616	0.996186
b3672	Plate 89 Trial 1	0.605261	1.1452	1.63584	0.348941	0.992067
b4510	Plate 89 Trial 1	0.450603	1.53826	1.44771	0.392408	0.987127
b0630	Plate 89 Trial 1	0.449475	1.54213	1.74849	0.26606	0.997653
b0830	Plate 89 Trial 1	0.580746	1.19355	1.58453	0.367358	0.989189
b0806	Plate 89 Trial 1	0.472072	1.46831	1.61852	0.264635	0.994976
b1591	Plate 89 Trial 1	0.490011	1.41456	1.46469	-0.03679	0.990412
b1567	Plate 89 Trial 1	0.614146	1.12864	1.93357	0.339419	0.996274
b0207	Plate 89 Trial 1	0.605585	1.14459	1.80962	0.528981	0.995241
b2475	Plate 89 Trial 1	0.493131	1.4056	1.65562	0.345329	0.993377
b0649	Plate 89 Trial 1	0.522995	1.32534	1.591	0.251073	0.992026
b0682	Plate 89 Trial 1	0.533008	1.30044	1.63502	0.252579	0.991626
b1177	Plate 89 Trial 1	0.56627	1.22406	1.79059	0.199635	0.994951
b1097	Plate 89 Trial 1	0.584295	1.1863	1.69375	0.288463	0.994175
b3521	Plate 89 Trial 1	0.590871	1.17309	1.58768	0.240927	0.992638
b3547	Plate 89 Trial 1	0.646405	1.07231	1.89611	0.30284	0.995662
b3606	Plate 89 Trial 1	0.556368	1.24584	1.68202	0.321534	0.996233
b3656	Plate 89 Trial 1	0.591137	1.17257	1.74893	0.25812	0.994462
b4412	Plate 89 Trial 1	0.580263	1.19454	1.55983	0.309584	0.989222
b0024	Plate 89 Trial 1	0.513025	1.3511	1.60147	0.193034	0.991497
b1201	Plate 89 Trial 1	0.463379	1.49585	1.44314	0.0283517	0.991623
b4475	Plate 89 Trial 1	0.569729	1.21663	1.75105	0.491275	0.994596
b1969	Plate 89 Trial 1	0.577088	1.20111	1.52968	0.348459	0.991135
b2473	Plate 89 Trial 1	0.419964	1.65049	1.39074	0.177328	0.987715
b2774	Plate 89 Trial 1	0.569993	1.21606	1.80206	0.240084	0.994272
b0956	Plate 89 Trial 1	0.577868	1.19949	1.91881	0.388324	0.995469
b3065	Plate 89 Trial 1	0.591051	1.17274	1.6486	0.334649	0.991856
b3965	Plate 89 Trial 1	0.551632	1.25654	1.53884	0.238024	0.991992
b0946	Plate 89 Trial 1	0.574379	1.20678	1.76856	0.240475	0.9916
b0514	Plate 89 Trial 1	0.588921	1.17698	1.80894	0.26102	0.994952
b3779	Plate 89 Trial 1	0.643612	1.07696	1.84081	0.400126	0.993672
b1254	Plate 89 Trial 1	0.602919	1.14965	1.84256	0.486333	0.994416
b2420	Plate 89 Trial 1	0.536324	1.2924	1.70802	0.366762	0.992874
b2079	Plate 89 Trial 1	0.555426	1.24796	1.60861	0.178969	0.991853
b0402	Plate 89 Trial 1	0.631594	1.09746	1.75679	0.357793	0.993392
b1585	Plate 89 Trial 1	0.648386	1.06903	1.88663	0.408079	0.99455
b1586	Plate 89 Trial 1	0.471722	1.4694	1.47868	0.162116	0.988862
b1999	Plate 89 Trial 1	0.462702	1.49804	1.50664	0.24134	0.992837
b2714	Plate 89 Trial 1	0.592143	1.17057	1.675	0.189737	0.994638
b1132	Plate 89 Trial 1	0.475322	1.45827	1.55781	0.119093	0.993324
b0705	Plate 89 Trial 1	0.607938	1.14016	1.74876	0.204119	0.993472
b1649	Plate 89 Trial 1	0.507335	1.36625	1.32569	0.0890895	0.991041
b2410	Plate 89 Trial 1	0.522712	1.32606	1.65273	0.11665	0.994585
b4546	Plate 89 Trial 1	0.615046	1.12698	1.76102	0.271744	0.99263
b2535	Plate 89 Trial 1	0.537105	1.29052	1.5614	0.247696	0.99174
b1071	Plate 89 Trial 1	0.548176	1.26446	1.52071	0.170211	0.99348
b0761	Plate 55 Trial 1	0.648708	1.0685	1.75715	0.122574	0.991539
b0764	Plate 55 Trial 1	0.846067	0.819258	1.802	0.43181	0.995904
b0765	Plate 55 Trial 1	1.22e-08	5.6851e+07	-4.4e-10	0.73148	0
b0809	Plate 55 Trial 1	0.743963	0.931696	1.67481	0.226991	0.998057
b0810	Plate 55 Trial 1	0.618904	1.11996	1.41674	0.182671	0.990417
b0811	Plate 55 Trial 1	0.837562	0.827578	1.82122	0.342474	0.995936
b0820	Plate 55 Trial 1	0.437085	1.58584	1.33416	-0.130812	0.989353
b0831	Plate 55 Trial 1	0.580641	1.19376	1.82163	0.211407	0.994874
b0842	Plate 55 Trial 1	0.572356	1.21104	1.85956	0.186615	0.996078
b0854	Plate 55 Trial 1	0.698217	0.992738	1.81903	0.320104	0.995159
b0857	Plate 55 Trial 1	0.583192	1.18854	0.891943	1.01795	0.751622
b0861	Plate 55 Trial 1	0.768789	0.901609	1.94962	0.722642	0.997355
b0862	Plate 55 Trial 1	0.660807	1.04894	1.92166	0.60527	0.994369
b0863	Plate 55 Trial 1	0.563764	1.2295	1.86711	0.129211	0.995979
b0864	Plate 55 Trial 1	0.630541	1.09929	1.59981	0.0964886	0.99023
b0904	Plate 55 Trial 1	0.60438	1.14687	1.78325	0.0608308	0.994593
b0933	Plate 55 Trial 1	0.523958	1.32291	1.63392	0.109614	0.991978
b0949	Plate 55 Trial 1	0.560303	1.23709	1.75701	0.0999508	0.989333
b0970	Plate 55 Trial 1	0.526738	1.31592	1.48354	-0.0561312	0.988968
b1015	Plate 55 Trial 1	-2.33e-11	-29781096211	5.85e-13	0.999766	0
b1053	Plate 55 Trial 1	0.728717	0.951188	1.93735	0.716279	0.997638
b1101	Plate 55 Trial 1	0.600144	1.15497	1.68852	0.194616	0.991891
b1123	Plate 55 Trial 1	0.437791	1.58329	1.63919	-4.24e-05	0.992461
b1124	Plate 55 Trial 1	0.6407	1.08186	1.79605	0.254336	0.993656
b1126	Plate 55 Trial 1	0.565389	1.22597	1.85305	0.203451	0.992454
b1186	Plate 55 Trial 1	0.674234	1.02805	0.462853	0.207626	0.748415
b1216	Plate 55 Trial 1	0.676304	1.0249	1.77022	0.208647	0.994876
b1217	Plate 55 Trial 1	-0.175263	-3.9549	-0.10465	1.47651	0.297714
b1246	Plate 55 Trial 1	0.328357	2.11096	1.13895	1.8001	0.989767
b1250	Plate 55 Trial 1	0.547035	1.2671	1.75135	0.120883	0.994017
b1291	Plate 55 Trial 1	4.67e-20	1.48e+19	-4.9e-21	0.996997	0
b1292	Plate 55 Trial 1	0.658453	1.05269	2.09466	0.749838	0.997116
b1293	Plate 55 Trial 1	0.581289	1.19243	1.92509	0.256314	0.996943
b1294	Plate 55 Trial 1	0.657823	1.0537	1.8098	0.23804	0.993838
b1311	Plate 55 Trial 1	0.68719	1.00867	1.85478	0.309962	0.992825
b1312	Plate 55 Trial 1	0.698945	0.991705	1.82903	0.302632	0.995054
b1318	Plate 55 Trial 1	0.701446	0.98817	1.86628	0.309535	0.992421
b1363	Plate 55 Trial 1	0.826172	0.838987	1.89771	0.186946	0.992419
b1441	Plate 55 Trial 1	0.673734	1.02881	1.65727	0.13817	0.992154
b1443	Plate 55 Trial 1	0.581555	1.19189	1.7844	0.380454	0.992559
b1483	Plate 55 Trial 1	0.608458	1.13919	1.82563	0.147703	0.9936
b1484	Plate 55 Trial 1	0.494142	1.40273	1.63166	-0.0339681	0.989327
b1485	Plate 55 Trial 1	-5.9e-12	-118000000000	-8.92e-33	1	0
b1486	Plate 55 Trial 1	0.625123	1.10882	1.71917	0.11131	0.992409
b1492	Plate 55 Trial 1	0.673916	1.02854	1.74126	0.279939	0.993289
b1495	Plate 55 Trial 1	0.666731	1.03962	1.60218	0.146509	0.990465
b1513	Plate 55 Trial 1	0.585947	1.18295	1.50091	0.0114277	0.991871
b1528	Plate 55 Trial 1	0.730803	0.948473	1.0472	2.30784	0.884209
b1605	Plate 55 Trial 1	0.745521	0.929749	1.81093	0.25072	0.994013
b1621	Plate 55 Trial 1	0.678398	1.02174	1.77099	0.243127	0.994422
b1709	Plate 55 Trial 1	0.55443	1.2502	1.6802	0.0327569	0.990058
b1710	Plate 55 Trial 1	0.68589	1.01058	1.82596	0.324941	0.994526
b1711	Plate 55 Trial 1	0.617942	1.1217	1.72316	0.262362	0.989078
b1729	Plate 55 Trial 1	0.666991	1.03922	1.83275	0.292033	0.992818
b1736	Plate 55 Trial 1	0.551972	1.25576	1.53111	0.139498	0.988883
b1737	Plate 55 Trial 1	0.532526	1.30162	1.83443	0.203598	0.9929
b1738	Plate 55 Trial 1	0.580098	1.19488	1.6869	0.0505639	0.991819
b1769	Plate 55 Trial 1	0.595028	1.1649	1.86047	0.199908	0.992054
b1817	Plate 55 Trial 1	0.437918	1.58282	1.73843	-0.0691927	0.992235
b1819	Plate 55 Trial 1	0.578416	1.19835	1.80774	0.239706	0.993392
b1859	Plate 55 Trial 1	0.493804	1.40369	1.7842	-0.0712708	0.991352
b1900	Plate 55 Trial 1	0.638884	1.08493	2.17247	1.94332	0.999347
b1901	Plate 55 Trial 1	0.667671	1.03816	1.69951	0.279392	0.99201
b1905	Plate 55 Trial 1	0.613169	1.13043	1.76889	0.0994263	0.992423
b1907	Plate 55 Trial 1	0.598185	1.15875	1.65927	0.152826	0.99279
b1918	Plate 55 Trial 1	0.701324	0.988341	1.74804	0.194864	0.993138
b1981	Plate 55 Trial 1	0.549476	1.26147	1.72946	0.11695	0.98873
b2092	Plate 55 Trial 1	0.612125	1.13236	1.53748	0.0720837	0.987844
b2098	Plate 55 Trial 1	0.57199	1.21182	1.48431	0.0769618	0.989026
b2129	Plate 55 Trial 1	0.59264	1.16959	1.84952	0.193917	0.992784
b2148	Plate 55 Trial 1	0.727895	0.952262	1.75615	0.228358	0.991986
b2149	Plate 55 Trial 1	0.521732	1.32855	1.75157	0.0643146	0.991254
b2150	Plate 55 Trial 1	0.621027	1.11613	1.69758	0.0594499	0.992384
b2156	Plate 55 Trial 1	0.677452	1.02317	1.73446	0.2236	0.991384
b3681	Plate 55 Trial 1	0.727594	0.952657	1.77795	0.232997	0.993573
b3682	Plate 55 Trial 1	0.714882	0.969596	1.74634	0.213573	0.993316
b3722	Plate 55 Trial 1	0.729156	0.950616	1.84542	0.198049	0.993747
b3726	Plate 55 Trial 1	0.689402	1.00543	1.85663	0.245003	0.994848
b3727	Plate 55 Trial 1	0.595752	1.16348	1.59972	0.0641657	0.992792
b3728	Plate 55 Trial 1	0.658321	1.0529	1.82858	0.215191	0.994934
b3749	Plate 55 Trial 1	0.696464	0.995237	1.67053	0.257186	0.98365
b3750	Plate 55 Trial 1	0.691033	1.00306	1.76966	0.164116	0.994511
b3816	Plate 55 Trial 1	0.572713	1.21029	2.00451	4.09417	0.997537
b3907	Plate 55 Trial 1	0.652033	1.06306	2.21315	4.49816	0.999461
b3917	Plate 55 Trial 1	0.74752	0.927263	1.69859	0.182508	0.994269
b3927	Plate 55 Trial 1	0.631822	1.09706	1.6492	0.194515	0.992534
b3949	Plate 55 Trial 1	0.670357	1.034	1.85455	0.291896	0.995425
b3950	Plate 55 Trial 1	0.710391	0.975726	1.77243	0.125019	0.991692
b3953	Plate 55 Trial 1	0.650393	1.06574	1.60735	0.230259	0.992385
b3966	Plate 55 Trial 1	0.434132	1.59663	1.75553	-0.0304211	0.989904
b4031	Plate 55 Trial 1	-5.9e-12	-118000000000	-8.92e-33	1	0
b4032	Plate 55 Trial 1	0.620161	1.11769	1.55304	0.0883871	0.991669
b1962	Plate 19 Trial 2	1	0.693147	1	1	0
b2099	Plate 19 Trial 2	1	0.693147	1	1	0
b2105	Plate 19 Trial 2	1	0.693147	1	1	0
b2141	Plate 19 Trial 2	1	0.693147	1	1	0
b2142	Plate 19 Trial 2	1	0.693147	1	1	0
b2161	Plate 19 Trial 2	1	0.693147	1	1	0.0361996
b2164	Plate 19 Trial 2	1	0.693147	1	1	0.160788
b2579	Plate 19 Trial 2	1	0.693147	1	1	0
b0157	Plate 19 Trial 2	1	0.693147	1	1	0
b0225	Plate 19 Trial 2	1	0.693147	1	1	0
b0283	Plate 19 Trial 2	1	0.693147	1	1	0
b0513	Plate 19 Trial 2	1	0.693147	1	1	0
b0516	Plate 19 Trial 2	1	0.693147	1	1	0
b0581	Plate 19 Trial 2	1	0.693147	1	1	0
b0709	Plate 19 Trial 2	1	0.693147	1	1	0
b0874	Plate 19 Trial 2	1	0.693147	1	1	0
b0881	Plate 19 Trial 2	1	0.693147	1	1	0
b1488	Plate 19 Trial 2	1	0.693147	1	1	0
b1627	Plate 19 Trial 2	1	0.693147	1	1	0.179508
b1634	Plate 19 Trial 2	1	0.693147	1	1	0
b1640	Plate 19 Trial 2	1	0.693147	1	1	0
b1706	Plate 19 Trial 2	1	0.693147	1	1	0
b1832	Plate 19 Trial 2	1	0.693147	1	1	0
b2158	Plate 19 Trial 2	1	0.693147	1	1	0
b2374	Plate 19 Trial 2	1	0.693147	1	1	0
b2666	Plate 19 Trial 2	1	0.693147	1	1	0
b2807	Plate 19 Trial 2	1	0.693147	1	1	0.0638237
b0119	Plate 19 Trial 2	1	0.693147	1	1	0
b0130	Plate 19 Trial 2	1	0.693147	1	1	0
b0228	Plate 19 Trial 2	1	0.693147	1	1	0
b0234	Plate 19 Trial 2	1	0.693147	1	1	0
b0393	Plate 19 Trial 2	1	0.693147	1	1	0
b0483	Plate 19 Trial 2	1	0.693147	1	1	0
b0503	Plate 19 Trial 2	1	0.693147	1	1	0
b0505	Plate 19 Trial 2	1	0.693147	1	1	0
b0742	Plate 19 Trial 2	1	0.693147	1	1	0
b0767	Plate 19 Trial 2	1	0.693147	1	1	0
b0769	Plate 19 Trial 2	1	0.693147	1	1	0
b0837	Plate 19 Trial 2	1	0.693147	1	1	0
b0847	Plate 19 Trial 2	1	0.693147	1	1	0
b0867	Plate 19 Trial 2	1	0.693147	1	1	0
b0877	Plate 19 Trial 2	1	0.693147	1	1	0
b0906	Plate 19 Trial 2	1	0.693147	1	1	0
b0917	Plate 19 Trial 2	1	0.693147	1	1	0
b0925	Plate 19 Trial 2	1	0.693147	1	1	0
b0959	Plate 19 Trial 2	1	0.693147	1	1	0
b0961	Plate 19 Trial 2	1	0.693147	1	1	0
b1018	Plate 19 Trial 2	1	0.693147	1	1	0
b1864	Plate 19 Trial 2	1	0.693147	1	1	0
b1959	Plate 19 Trial 2	1	0.693147	1	1	0
b1983	Plate 19 Trial 2	1	0.693147	1	1	0
b2236	Plate 19 Trial 2	1	0.693147	1	1	0
b0082	Plate 19 Trial 2	1	0.693147	1	1	0
b1010	Plate 19 Trial 2	1	0.693147	1	1	0
b1537	Plate 19 Trial 2	1	0.693147	1	1	0
b1773	Plate 19 Trial 2	1	0.693147	1	1	0
b2700	Plate 19 Trial 2	1	0.693147	1	1	0
b1034	Plate 19 Trial 2	1	0.693147	1	1	0
b1266	Plate 19 Trial 2	1	0.693147	1	1	0
b1684	Plate 19 Trial 2	1	0.693147	1	1	0
b1765	Plate 19 Trial 2	1	0.693147	1	1	0
b1778	Plate 19 Trial 2	1	0.693147	1	1	0
b2528	Plate 19 Trial 2	1	0.693147	1	1	0
b2738	Plate 19 Trial 2	1	0.693147	1	1	0
b0773	Plate 19 Trial 2	1	0.693147	1	1	0
b1333	Plate 19 Trial 2	1	0.693147	1	1	0
b2327	Plate 19 Trial 2	1	0.693147	1	1	0
b2840	Plate 19 Trial 2	1	0.693147	1	1	0
b0158	Plate 19 Trial 2	1	0.693147	1	1	0
b0282	Plate 19 Trial 2	1	0.693147	1	1	0
b0780	Plate 19 Trial 2	1	0.693147	1	1	0
b1315	Plate 19 Trial 2	1	0.693147	1	1	0
b1339	Plate 19 Trial 2	1	0.693147	1	1	0
b3752	Plate 53 Trial 3	0.710063	0.976177	1.78898	0.294996	0.994683
b3845	Plate 53 Trial 3	0.714068	0.970702	1.75521	0.268049	0.991547
b3846	Plate 53 Trial 3	0.689242	1.00567	1.80452	0.324041	0.993586
b3891	Plate 53 Trial 3	0.670791	1.03333	1.67091	0.165753	0.994404
b3892	Plate 53 Trial 3	0.597501	1.16008	1.52636	0.112494	0.992818
b3894	Plate 53 Trial 3	0.615095	1.12689	1.6489	0.29011	0.994259
b1350	Plate 53 Trial 3	0.569506	1.2171	1.7605	0.124924	0.993811
b1623	Plate 53 Trial 3	0.519602	1.334	1.61374	0.0941636	0.987287
b1633	Plate 53 Trial 3	0.564998	1.22681	1.55056	0.0767312	0.984555
b1749	Plate 53 Trial 3	0.429008	1.6157	1.47045	-0.110658	0.986607
b1759	Plate 53 Trial 3	0.438616	1.58031	1.61156	0.0504038	0.994178
b1804	Plate 53 Trial 3	0.457667	1.51452	1.82313	-0.100445	0.990853
b1982	Plate 53 Trial 3	0.486513	1.42472	1.38305	0.045481	0.98724
b2065	Plate 53 Trial 3	0.607537	1.14091	1.72229	0.229485	0.990511
b2143	Plate 53 Trial 3	0.617159	1.12313	1.73848	0.245958	0.992668
b2159	Plate 53 Trial 3	0.644657	1.07522	1.7398	0.266436	0.992787
b2162	Plate 53 Trial 3	0.503212	1.37745	1.67382	0.00318288	0.994104
b2183	Plate 53 Trial 3	0.558995	1.23999	1.74559	0.0723916	0.993747
b2406	Plate 53 Trial 3	0.351238	1.97344	1.40374	-0.226324	0.988526
b2407	Plate 53 Trial 3	0.487416	1.42208	1.55267	-0.0263931	0.989856
b2499	Plate 53 Trial 3	0.570442	1.21511	1.62192	0.0900438	0.985107
b2500	Plate 53 Trial 3	0.645768	1.07337	1.66741	0.183113	0.990879
b2509	Plate 53 Trial 3	0.560765	1.23608	1.79939	0.102643	0.994045
b2557	Plate 53 Trial 3	0.562933	1.23131	1.78511	0.192946	0.994429
b2569	Plate 53 Trial 3	0.63488	1.09178	1.82291	0.271249	0.99593
b2675	Plate 53 Trial 3	0.656295	1.05615	1.82259	0.2929	0.995276
b2676	Plate 53 Trial 3	0.577346	1.20058	1.85502	0.123448	0.994815
b2841	Plate 53 Trial 3	0.695096	0.997197	1.8584	0.279783	0.994206
b2892	Plate 53 Trial 3	0.651324	1.06421	1.78486	0.225311	0.99214
b2945	Plate 53 Trial 3	0.585401	1.18406	1.62389	0.0754926	0.987943
b3642	Plate 53 Trial 3	0.544507	1.27298	1.76161	0.0132725	0.991329
b3886	Plate 53 Trial 3	0.615013	1.12705	1.70795	0.33421	0.994999
b4005	Plate 53 Trial 3	0.672462	1.03076	1.82308	0.307275	0.992321
b4177	Plate 53 Trial 3	0.438928	1.57918	1.52991	-0.145773	0.987208
b4213	Plate 53 Trial 3	0.606511	1.14284	1.73015	0.179648	0.993372
b4237	Plate 53 Trial 3	0.643612	1.07696	1.67324	0.179417	0.988519
b4238	Plate 53 Trial 3	0.705668	0.982257	1.77835	0.236697	0.992158
b4244	Plate 53 Trial 3	0.667662	1.03817	1.78027	0.305962	0.994218
b4245	Plate 53 Trial 3	0.694766	0.99767	1.8441	0.413743	0.992894
b4350	Plate 53 Trial 3	0.697543	0.993698	1.85273	0.315158	0.995007
b4381	Plate 53 Trial 3	0.710561	0.975493	1.81707	0.315121	0.992783
b4382	Plate 53 Trial 3	0.677226	1.02351	1.76784	0.288603	0.992346
b4384	Plate 53 Trial 3	0.68148	1.01712	1.92699	0.439916	0.994277
b0305	Plate 53 Trial 3	0.628452	1.10294	1.86008	0.258669	0.993265
b0450	Plate 53 Trial 3	0.580741	1.19356	1.76162	0.19051	0.993405
b0487	Plate 53 Trial 3	0.525755	1.31838	1.56774	0.0732611	0.989977
b0504	Plate 53 Trial 3	-0.00738972	-93.7988	-0.0120227	-0.479653	0.370179
b0560	Plate 53 Trial 3	0.606947	1.14202	1.64816	0.148696	0.990881
b0994	Plate 53 Trial 3	0.550128	1.25997	1.76725	0.132385	0.994262
b1159	Plate 53 Trial 3	0.584062	1.18677	1.74964	0.230346	0.989965
b1162	Plate 53 Trial 3	0.581276	1.19246	1.80493	0.19841	0.992949
b1320	Plate 53 Trial 3	0.662524	1.04622	1.7283	0.244121	0.990619
b1384	Plate 53 Trial 3	0.495522	1.39882	1.68396	0.0562442	0.993638
b1387	Plate 53 Trial 3	0.49866	1.39002	1.75078	0.00790444	0.99489
b1564	Plate 53 Trial 3	0.590351	1.17413	1.68635	0.128885	0.992023
b2127	Plate 53 Trial 3	0.459242	1.50933	1.5244	-0.157081	0.990035
b2237	Plate 53 Trial 3	0.379249	1.82769	1.7148	-0.25342	0.984269
b2468	Plate 53 Trial 3	0.604488	1.14667	1.59369	0.129774	0.984063
b2784	Plate 53 Trial 3	0.595602	1.16378	1.67592	0.148847	0.992931
b2869	Plate 53 Trial 3	0.658936	1.05192	1.72801	0.178269	0.992699
b3060	Plate 53 Trial 3	0.652185	1.06281	1.74135	0.350035	0.993385
b3105	Plate 53 Trial 3	0.655545	1.05736	1.94575	0.303681	0.995968
b3228	Plate 53 Trial 3	0.716851	0.966933	1.8307	0.263753	0.993831
b3243	Plate 53 Trial 3	0.571955	1.21189	1.83371	0.21346	0.993085
b3684	Plate 53 Trial 3	0.653347	1.06092	1.68131	0.162229	0.991855
b3724	Plate 53 Trial 3	0.636109	1.08967	1.94817	0.667292	0.99472
b3806	Plate 53 Trial 3	0.707581	0.979602	1.73987	0.32574	0.991303
b3954	Plate 53 Trial 3	0.678067	1.02224	1.74704	0.267568	0.993291
b4017	Plate 53 Trial 3	0.579965	1.19515	1.62122	0.125869	0.993424
b4107	Plate 53 Trial 3	0.701771	0.987712	1.87042	0.320936	0.995386
b4397	Plate 53 Trial 3	0.708332	0.978562	1.82959	0.261058	0.99476
b0215	Plate 53 Trial 3	0.629938	1.10034	1.77712	0.339303	0.992666
b0231	Plate 53 Trial 3	0.66165	1.0476	1.81807	0.285004	0.992664
b0590	Plate 53 Trial 3	0.644563	1.07538	1.72318	0.20394	0.986582
b0592	Plate 53 Trial 3	0.659701	1.0507	1.85694	0.438521	0.995736
b0612	Plate 53 Trial 3	0.593473	1.16795	1.51032	0.0285779	0.986773
b0627	Plate 53 Trial 3	0.645378	1.07402	1.75395	0.275955	0.993479
b0652	Plate 53 Trial 3	0.603911	1.14776	1.73724	0.103225	0.995084
b0653	Plate 53 Trial 3	0.529155	1.30991	1.74803	0.159176	0.994861
b0654	Plate 53 Trial 3	0.568016	1.22029	1.71536	0.110452	0.991125
b0679	Plate 53 Trial 3	0.507726	1.3652	1.62573	-0.09164	0.990808
b0692	Plate 53 Trial 3	0.515518	1.34456	1.7575	0.0215566	0.993244
b0696	Plate 53 Trial 3	0.727006	0.953427	1.80281	0.368579	0.993487
b0698	Plate 53 Trial 3	0.568743	1.21874	1.49961	0.0719131	0.988768
b0751	Plate 53 Trial 3	0.467735	1.48192	1.48314	-0.158505	0.991684
b4388	Plate 43 Trial 2	0.630014	1.10021	1.66089	0.156039	0.995894
b4392	Plate 43 Trial 2	0.634212	1.09293	1.76471	0.260742	0.993952
b0052	Plate 43 Trial 2	0.644343	1.07574	1.64669	0.234348	0.992961
b0109	Plate 43 Trial 2	0.622794	1.11296	1.66221	0.212988	0.994632
b0133	Plate 43 Trial 2	0.638468	1.08564	1.59959	0.232712	0.991236
b0134	Plate 43 Trial 2	0.635844	1.09012	1.6491	0.254456	0.993466
b0425	Plate 43 Trial 2	0.59587	1.16325	1.15866	0.887698	0.991136
b0586	Plate 43 Trial 2	0.548088	1.26466	1.62867	0.228903	0.992968
b0593	Plate 43 Trial 2	0.626937	1.10561	1.68819	0.348644	0.993354
b0594	Plate 43 Trial 2	0.59174	1.17137	1.61164	0.341739	0.992117
b0595	Plate 43 Trial 2	0.67132	1.03251	1.79501	0.309721	0.989043
b0628	Plate 43 Trial 2	0.321695	2.15467	1.25786	0.922886	0.996304
b0750	Plate 43 Trial 2	0.319836	2.1672	1.49721	0.591176	0.992738
b0774	Plate 43 Trial 2	0.428159	1.6189	1.37918	-0.182303	0.988303
b0775	Plate 43 Trial 2	0.624657	1.10964	1.71368	0.299732	0.995731
b0776	Plate 43 Trial 2	0.617146	1.12315	1.7673	0.417736	0.994262
b0777	Plate 43 Trial 2	0.579994	1.19509	1.70463	0.21773	0.993202
b0778	Plate 43 Trial 2	0.612901	1.13093	1.64993	0.204922	0.991243
b0782	Plate 43 Trial 2	0.538727	1.28664	1.77513	0.324839	0.993054
b0783	Plate 43 Trial 2	0.618054	1.1215	1.74622	0.139557	0.989248
b0784	Plate 43 Trial 2	0.566535	1.22348	1.43515	0.625481	0.989929
b0785	Plate 43 Trial 2	0.444953	1.5578	1.20358	0.697006	0.987173
b0826	Plate 43 Trial 2	0.654074	1.05974	1.68769	0.262331	0.994076
b0827	Plate 43 Trial 2	0.638865	1.08497	1.68738	0.301737	0.993827
b0849	Plate 43 Trial 2	0.537471	1.28965	1.72019	0.298209	0.989575
b0931	Plate 43 Trial 2	0.580753	1.19353	1.69208	0.336117	0.991051
b1337	Plate 43 Trial 2	0.459153	1.50962	1.6013	0.00871341	0.993388
b1393	Plate 43 Trial 2	0.686917	1.00907	1.75536	0.310485	0.992658
b1394	Plate 43 Trial 2	0.357954	1.93642	1.25391	0.758187	0.992661
b1636	Plate 43 Trial 2	0.540207	1.28311	1.64913	0.149829	0.989334
b1812	Plate 43 Trial 2	0.63409	1.09314	1.77005	0.296756	0.993254
b1991	Plate 43 Trial 2	0.61077	1.13487	1.6685	0.335019	0.991355
b1992	Plate 43 Trial 2	0.529466	1.30914	1.67223	0.228745	0.988479
b1993	Plate 43 Trial 2	0.52187	1.3282	1.51839	0.129425	0.983411
b2056	Plate 43 Trial 2	0.637122	1.08793	1.66806	0.389961	0.991174
b2104	Plate 43 Trial 2	0.468325	1.48006	1.29529	0.471891	0.989428
b2198	Plate 43 Trial 2	0.621131	1.11594	1.65481	0.24631	0.993146
b2199	Plate 43 Trial 2	0.556182	1.24626	1.54531	0.294104	0.991154
b2200	Plate 43 Trial 2	0.681217	1.01751	1.78713	0.251066	0.993124
b2260	Plate 43 Trial 2	0.447165	1.55009	1.62061	0.202613	0.991241
b2261	Plate 43 Trial 2	0.644706	1.07514	1.71674	0.302073	0.994677
b2320	Plate 43 Trial 2	0.357825	1.93711	1.49458	-0.0920725	0.991786
b2436	Plate 43 Trial 2	0.251625	2.75468	0.941736	0.336363	0.990979
b2564	Plate 43 Trial 2	0.666163	1.04051	1.83212	0.397478	0.9947
b2574	Plate 43 Trial 2	0.54478	1.27234	1.67795	0.157001	0.992948
b2582	Plate 43 Trial 2	0.641571	1.08039	1.79041	0.367398	0.995469
b2812	Plate 43 Trial 2	0.594043	1.16683	1.667	0.189945	0.994128
b2889	Plate 43 Trial 2	0.595533	1.16391	1.69298	0.146159	0.994007
b2895	Plate 43 Trial 2	0.63262	1.09568	1.78557	0.262649	0.994361
b2906	Plate 43 Trial 2	0.382765	1.81089	1.09783	0.673902	0.976513
b2947	Plate 43 Trial 2	0.573775	1.20805	1.66861	0.235871	0.993481
b3229	Plate 43 Trial 2	0.64007	1.08292	1.65931	0.364185	0.994261
b3360	Plate 43 Trial 2	0.559772	1.23827	1.56529	0.108421	0.993126
b3803	Plate 43 Trial 2	0.603781	1.14801	1.6381	0.419459	0.992412
b3833	Plate 43 Trial 2	0.249773	2.77511	0.721405	-0.264139	0.985418
b3844	Plate 43 Trial 2	0.339892	2.03931	1.58308	-0.394194	0.980224
b3929	Plate 43 Trial 2	0.475949	1.45635	1.17656	0.73099	0.988137
b3930	Plate 43 Trial 2	0.678173	1.02208	1.72167	0.241059	0.993815
b3974	Plate 43 Trial 2	0.636364	1.08923	1.66237	0.210993	0.99257
b3990	Plate 43 Trial 2	0.614997	1.12707	1.6687	0.372386	0.994278
b3993	Plate 43 Trial 2	0.656576	1.0557	1.76614	0.378709	0.993765
b3994	Plate 43 Trial 2	0.672398	1.03086	1.78625	0.365575	0.9941
b4386	Plate 43 Trial 2	0.65687	1.05523	1.75039	0.325899	0.993956
b0139	Plate 43 Trial 2	0.486316	1.4253	1.31737	0.507105	0.991353
b0196	Plate 43 Trial 2	0.46089	1.50393	1.16127	0.695694	0.986936
b0240	Plate 43 Trial 2	0.557497	1.24332	1.19927	0.603306	0.976433
b0241	Plate 43 Trial 2	0.596861	1.16132	1.75173	0.137629	0.993768
b0381	Plate 43 Trial 2	0.597819	1.15946	1.62628	0.200444	0.993915
b0441	Plate 43 Trial 2	0.674125	1.02822	1.81112	0.422129	0.994363
b0530	Plate 43 Trial 2	0.427933	1.61976	1.68572	0.00479011	0.992615
b0531	Plate 43 Trial 2	0.634755	1.09199	1.71482	0.298511	0.991147
b0633	Plate 43 Trial 2	0.606751	1.14239	1.54999	0.263565	0.988942
b0717	Plate 43 Trial 2	0.398557	1.73914	1.14651	0.530432	0.990185
b0719	Plate 43 Trial 2	0.492606	1.4071	0.922527	1.63564	0.955888
b0939	Plate 43 Trial 2	0.45519	1.52276	1.6397	0.0190512	0.991637
b1039	Plate 43 Trial 2	0.508947	1.36192	1.52571	0.0983554	0.99009
b1041	Plate 43 Trial 2	0.641445	1.0806	1.7405	0.345221	0.992986
b1042	Plate 43 Trial 2	0.580109	1.19486	1.66169	0.222069	0.989961
b1070	Plate 43 Trial 2	0.547818	1.26529	1.77015	0.141366	0.994143
b1072	Plate 43 Trial 2	0.584119	1.18665	1.58051	0.145149	0.988941
b1073	Plate 43 Trial 2	0.626376	1.1066	1.75513	0.416054	0.993537
b1074	Plate 43 Trial 2	0.5003	1.38546	1.12195	1.09954	0.99084
b1075	Plate 43 Trial 2	0.512741	1.35185	1.61789	-0.0254118	0.992996
b1076	Plate 43 Trial 2	0.606845	1.14221	1.60897	0.208056	0.992558
b1077	Plate 43 Trial 2	0.61483	1.12738	1.62284	0.193159	0.990453
b1078	Plate 43 Trial 2	0.606848	1.14221	1.56221	0.193535	0.989823
b1080	Plate 43 Trial 2	0.584824	1.18522	1.48028	0.212882	0.990415
b1081	Plate 43 Trial 2	0.530688	1.30613	1.68186	0.200827	0.9912
b1082	Plate 43 Trial 2	0.579787	1.19552	1.5564	0.143031	0.989765
b1107	Plate 43 Trial 2	0.504006	1.37528	1.20169	1.07117	0.984687
b2008	Plate 13 Trial 1	0.619986	1.118	1.35748	0.97764	0.997231
b2013	Plate 13 Trial 1	0.530677	1.30616	1.54184	0.783889	0.998161
b2073	Plate 13 Trial 1	0.732358	0.946459	1.43151	0.636287	0.997162
b2108	Plate 13 Trial 1	0.608195	1.13968	1.2415	0.4003	0.994605
b2112	Plate 13 Trial 1	0.654486	1.05907	1.32934	0.658298	0.996896
b2118	Plate 13 Trial 1	0.657974	1.05346	1.44132	1.03515	0.996531
b4541	Plate 13 Trial 1	0.732269	0.946575	1.4346	0.620724	0.996623
b2120	Plate 13 Trial 1	0.775272	0.89407	1.45584	0.644223	0.996735
b2122	Plate 13 Trial 1	0.671263	1.0326	1.3893	1.0904	0.996496
b2124	Plate 13 Trial 1	0.899506	0.770587	1.46648	0.892521	0.986052
b0966	Plate 13 Trial 1	0.743715	0.932006	1.54307	0.879982	0.996674
b0985	Plate 13 Trial 1	0.675227	1.02654	1.50004	0.878189	0.997314
b4517	Plate 13 Trial 1	0.666689	1.03969	1.43743	0.780816	0.997326
b0999	Plate 13 Trial 1	0.68641	1.00982	1.35497	1.03374	0.996673
b1001	Plate 13 Trial 1	0.779286	0.889464	1.48771	0.835461	0.996409
b1003	Plate 13 Trial 1	0.783808	0.884333	1.49959	0.715324	0.996967
b1021	Plate 13 Trial 1	0.81544	0.850029	1.49396	0.818917	0.9971
b1047	Plate 13 Trial 1	0.74943	0.9249	1.43097	1.2937	0.996518
b1063	Plate 13 Trial 1	0.776115	0.893099	1.48617	0.7817	0.996853
b1067	Plate 13 Trial 1	0.657241	1.05463	1.47834	0.930329	0.997447
b1104	Plate 13 Trial 1	0.685084	1.01177	1.47709	0.87022	0.996834
b1112	Plate 13 Trial 1	0.747336	0.92749	1.35686	0.612424	0.99523
b1115	Plate 13 Trial 1	0.686746	1.00932	1.48399	0.913764	0.996558
b1147	Plate 13 Trial 1	0.651487	1.06395	1.37087	0.589964	0.996054
b1148	Plate 13 Trial 1	0.786174	0.881671	1.40369	0.733517	0.99707
b1150	Plate 13 Trial 1	0.818778	0.846563	1.41317	0.709782	0.996999
b1151	Plate 13 Trial 1	0.862046	0.804072	1.42528	0.615106	0.996243
b1153	Plate 13 Trial 1	0.674739	1.02728	1.41402	0.898755	0.99732
b1167	Plate 13 Trial 1	0.731824	0.947151	1.39283	0.826026	0.99553
b1178	Plate 13 Trial 1	0.717872	0.965558	1.48386	0.898359	0.996711
b1194	Plate 13 Trial 1	0.699863	0.990404	1.44272	0.647333	0.996718
b1205	Plate 13 Trial 1	0.81753	0.847855	1.42781	0.658671	0.997244
b1213	Plate 13 Trial 1	0.651655	1.06367	1.45742	0.81562	0.995942
b1255	Plate 13 Trial 1	0.66335	1.04492	1.33412	1.18195	0.994756
b1257	Plate 13 Trial 1	0.637462	1.08735	1.19947	0.892483	0.993556
b1258	Plate 13 Trial 1	0.455699	1.52106	1.39394	1.127	0.998123
b1259	Plate 13 Trial 1	0.784469	0.883587	1.46557	0.709418	0.997166
b1273	Plate 13 Trial 1	0.815533	0.849932	1.46492	0.710367	0.996809
b1295	Plate 13 Trial 1	0.661164	1.04837	1.43936	0.615082	0.99667
b1326	Plate 13 Trial 1	0.642481	1.07886	1.40793	1.03329	0.996974
b4525	Plate 13 Trial 1	0.683726	1.01378	1.45038	1.00011	0.99673
b1327	Plate 13 Trial 1	0.636387	1.08919	1.21875	0.763254	0.993572
b1332	Plate 13 Trial 1	0.621971	1.11444	1.47167	0.822135	0.99665
b1340	Plate 13 Trial 1	0.797914	0.868699	1.49559	0.672794	0.996707
b1347	Plate 13 Trial 1	0.654036	1.0598	1.36672	0.546927	0.996456
b4526	Plate 13 Trial 1	0.721221	0.961074	1.38001	0.603338	0.995788
b4527	Plate 13 Trial 1	0.699252	0.991269	1.45749	0.858872	0.996446
b1358	Plate 13 Trial 1	0.715525	0.968725	1.41241	1.11258	0.99543
b1359	Plate 13 Trial 1	0.753663	0.919704	1.51523	0.85788	0.996935
b1365	Plate 13 Trial 1	0.803821	0.862316	1.4301	0.500584	0.996738
b1366	Plate 13 Trial 1	0.775446	0.893869	1.48544	0.755625	0.996564
b1373	Plate 13 Trial 1	0.716137	0.967897	1.4331	0.8379	0.99707
b1381	Plate 13 Trial 1	0.810582	0.855123	1.49072	1.00014	0.996073
b1382	Plate 13 Trial 1	0.808511	0.857313	1.43142	0.714176	0.996488
b1411	Plate 13 Trial 1	0.743428	0.932366	1.45989	1.54656	0.996894
b1414	Plate 13 Trial 1	0.809105	0.856684	1.33346	1.90856	0.99502
b1419	Plate 13 Trial 1	0.699562	0.99083	1.45971	0.669837	0.996586
b1428	Plate 13 Trial 1	0.678904	1.02098	1.51015	0.848704	0.997603
b1436	Plate 13 Trial 1	0.586282	1.18228	1.39228	0.504242	0.995895
b1438	Plate 13 Trial 1	0.800967	0.865387	1.44681	0.517437	0.996858
b1446	Plate 13 Trial 1	0.748454	0.926105	1.59396	1.49535	0.997366
b1452	Plate 13 Trial 1	0.818009	0.847359	1.53776	1.02333	0.992755
b1457	Plate 13 Trial 1	0.766854	0.903884	1.46067	1.46493	0.996838
b1458	Plate 13 Trial 1	0.69015	1.00434	1.63384	1.21898	0.997395
hchA/b1967	plate1trial2	0.635528	1.09066	1.34763	0.958238	0.996621
K12/WT1	plate1trial2	0.838453	0.826698	1.33607	0.523175	0.993554
ada/b2213	plate1trial2	0.804789	0.861278	1.32772	0.477993	0.993747
adiY/b4116	plate1trial2	0.866478	0.799959	1.41178	0.554508	0.994648
appY/b0564	plate1trial2	0.82104	0.84423	1.40472	0.541394	0.996311
argR/b3237	plate1trial2	0.769416	0.900874	1.46895	0.673849	0.993961
asnC/b3743	plate1trial2	0.743552	0.93221	1.32338	0.596646	0.995794
betI/b0313	plate1trial2	0.738545	0.938531	1.24054	0.707484	0.991006
bglG/b3723	plate1trial2	0.757144	0.915476	1.38514	0.771369	0.995854
btuR/b1270	plate1trial2	0.675473	1.02617	1.34071	0.713948	0.996557
cadC/b4133	plate1trial2	0.785605	0.88231	1.33243	0.463481	0.99619
cbl/b1987	plate1trial2	0.663594	1.04454	1.64031	0.635615	0.999201
chbR/b1735	plate1trial2	0.687832	1.00773	1.36663	0.621885	0.997473
crp/b3357	plate1trial2	0.678139	1.02213	1.38958	0.572104	0.996007
csgD/b1040	plate1trial2	0.700807	0.98907	1.35524	0.74673	0.996809
cynR/b0338	plate1trial2	0.772977	0.896724	1.217	0.370373	0.99446
cytR/b3934	plate1trial2	0.759695	0.912403	1.29233	0.454904	0.995507
deoR/b0840	plate1trial2	0.701251	0.988444	1.47363	0.443811	0.998405
dsdC/b2364	plate1trial2	0.810751	0.854945	1.50206	0.631724	0.996452
ebgR/b3075	plate1trial2	0.696027	0.995862	1.39325	0.518899	0.997276
envR/b3264	plate1trial2	0.757276	0.915316	1.38972	0.519839	0.997484
envY/b0566	plate1trial2	0.785952	0.88192	1.37294	0.51991	0.99598
fadR/b1187	plate1trial2	0.584285	1.18632	1.37293	0.876069	0.998094
fis/b3261	plate1trial2	0.590336	1.17416	1.44205	0.82458	0.997738
fnr/b1334	plate1trial2	0.718351	0.964914	1.21587	0.342443	0.99518
fucR/b2805	plate1trial2	0.727215	0.953153	1.40781	0.77445	0.996417
galR/b2837	plate1trial2	0.83406	0.831052	1.48779	0.623997	0.996175
galS/b2151	plate1trial2	0.786069	0.88179	1.4796	0.654674	0.99724
K12/WT2	plate1trial2	0.726247	0.954423	1.39459	0.562309	0.996855
ihfB/b0912	plate1trial2	0.712466	0.972885	1.31549	0.587691	0.995693
K12/WT3	plate1trial2	0.370691	1.86988	-1.55e-13	0.890856	0
hupA/b4000	plate1trial2	0.712011	0.973506	1.30781	0.945012	0.994604
hupB/b0440	plate1trial2	0.830462	0.834653	1.28217	0.490104	0.992388
argP/b2916	plate1trial2	0.825632	0.839535	1.43387	0.613344	0.995309
idnR/b4264	plate1trial2	0.768278	0.902208	1.38163	0.503735	0.995721
ilvY/b3773	plate1trial2	0.743937	0.931729	1.3335	0.535468	0.994954
leuO/b0076	plate1trial2	0.695504	0.996611	1.26416	0.453043	0.996403
lrp/b0889	plate1trial2	0.686298	1.00998	1.4472	0.527054	0.998003
lysR/b2839	plate1trial2	0.734884	0.943206	1.34541	0.498608	0.997303
malI/b1620	plate1trial2	0.711066	0.974801	1.2041	0.359376	0.996957
K12/WT4	plate1trial2	0.694824	0.997587	1.22825	0.327398	0.9964
K12/WT5	plate1trial2	0.711285	0.9745	1.18601	0.391289	0.99365
melR/b4118	plate1trial2	0.764266	0.906944	1.31963	0.529455	0.996895
metJ/b3938	plate1trial2	0.819529	0.845787	1.3691	0.537297	0.996352
metR/b3828	plate1trial2	0.789064	0.878442	1.48866	0.824152	0.996423
mhpR/b0346	plate1trial2	0.778067	0.890859	1.43388	0.609912	0.996444
nac/b1988	plate1trial2	0.75879	0.91349	1.31492	0.501669	0.996277
K12/WT6	plate1trial2	0.706841	0.980627	1.26865	0.713791	0.994928
nagC/b0676	plate1trial2	0.725015	0.956046	1.09517	0.292109	0.994155
nanR/b3226	plate1trial2	0.627963	1.1038	1.27657	0.323235	0.994869
nhaR/b0020	plate1trial2	0.749303	0.925056	1.24735	0.385294	0.99627
pdhR/b0113	plate1trial2	0.6836	1.01397	1.36122	0.655994	0.996221
perR/b0254	plate1trial2	0.717908	0.965509	1.31779	0.440157	0.996298
phnF/b4102	plate1trial2	0.702598	0.986549	1.40539	0.820934	0.996661
K12/WT7	plate1trial2	0.661262	1.04822	1.32485	0.766686	0.996145
purR/b1658	plate1trial2	-1.84845	-0.374988	0.381961	-0.0843017	0
rhaR/b3906	plate1trial2	0.778012	0.890921	1.26608	0.554378	0.994864
K12/WT8	plate1trial2	0.509472	1.36052	1.54254	0.293017	0.994819
soxR/b4063	plate1trial2	0.715736	0.968439	1.31533	0.467206	0.996014
soxS/b4062	plate1trial2	0.79967	0.866791	1.37829	0.531345	0.995728
stpA/b2669	plate1trial2	0.728205	0.951857	1.27847	0.465319	0.995709
tdcA/b3118	plate1trial2	0.806643	0.859299	1.4318	0.584698	0.996503
treR/b4241	plate1trial2	0.708309	0.978595	1.27391	0.30854	0.997835
trpR/b4393	plate1trial2	0.666697	1.03967	1.24309	0.740491	0.992166
tyrR/b1323	plate1trial2	0.822521	0.842711	1.22052	0.308113	0.991294
uidR/b1618	plate1trial2	0.648925	1.06815	1.3449	0.713799	0.997994
uxuR/b4324	plate1trial2	0.666421	1.0401	1.45674	1.09503	0.997864
xapR/b2405	plate1trial2	0.798358	0.868216	1.35281	0.600241	0.994591
zntR/b3292	plate1trial2	0.687557	1.00813	1.4074	0.616469	0.99734
yafC/b0208	plate1trial2	0.744608	0.930889	1.41416	0.570655	0.997205
ybdO/b0603	plate1trial2	0.736238	0.941472	1.29918	0.703076	0.996212
ybeF/b0629	plate1trial2	0.739382	0.937468	1.18251	0.226539	0.994646
rcsC/b2218	plate1trial2	0.733937	0.944423	1.16063	0.293927	0.993483
K12/WT9	plate1trial2	0.693958	0.998832	1.35092	0.525736	0.997247
fruR/b0080	plate1trial2	0.695763	0.99624	1.21615	0.35523	0.996621
ihfA/b1712	plate1trial2	0.77305	0.89664	1.3912	0.630144	0.9958
rbsR/b3753	plate1trial2	0.750509	0.923569	1.31932	0.471621	0.994373
sdiA/b1916	plate1trial2	0.747598	0.927165	1.45006	0.661366	0.997281
sriR/Unnamed: 79_level_1	plate1trial2	0.725042	0.95601	1.33281	0.479284	0.99557
talB/b0008	plate1trial2	0.621911	1.11454	1.1744	0.530973	0.995772
aceF/b0115	plate1trial2	0.754775	0.918349	1.17406	0.438026	0.988048
acnB/b0118	plate1trial2	0.460244	1.50604	1.10926	0.280323	0.989693
prpC/b0333	plate1trial2	0.685216	1.01157	1.18925	0.33213	0.996837
cyoD/b0429	plate1trial2	0.752694	0.920888	1.34058	0.354457	0.997067
cyoC/b0430	plate1trial2	0.667917	1.03777	1.19077	0.223086	0.997608
cyoB/b0431	plate1trial2	0.703593	0.985154	1.25706	0.34297	0.99713
cyoA/b0432	plate1trial2	0.730445	0.948939	1.2479	0.282383	0.997822
fdrA/b0518	plate1trial2	0.788533	0.879034	1.29631	0.370108	0.995106
sdhC/b0721	plate1trial2	0.683965	1.01343	1.27856	0.388831	0.99613
sdhD/b0722	plate1trial2	0.641088	1.0812	1.08299	0.212004	0.996588
sdhA/b0723	plate1trial2	0.610284	1.13578	1.27772	0.0756463	0.994245
sdhB/b0724	plate1trial2	0.661475	1.04788	1.04296	0.131005	0.994739
sucA/b0726	plate1trial2	0.547807	1.26531	1.13068	0.257935	0.996197
sucB/b0727	plate1trial2	0.547915	1.26506	0.960124	0.00255632	0.988953
sucC/b0728	plate1trial2	0.896003	0.773599	1.26232	0.369251	0.989196
galM/b0756	plate1trial2	0.76983	0.90039	1.23324	0.253389	0.98875
b1853	Plate 25 Trial 2	0.710438	0.975662	1.28817	0.755802	0.984919
b1870	Plate 25 Trial 2	0.745836	0.929356	1.42629	0.77868	0.997041
b1871	Plate 25 Trial 2	0.669177	1.03582	1.32678	0.75299	0.997287
b1908	Plate 25 Trial 2	0.662582	1.04613	1.39254	0.640568	0.998164
b1930	Plate 25 Trial 2	0.691195	1.00282	1.31705	0.711948	0.997717
b1932	Plate 25 Trial 2	0.67307	1.02983	1.32908	0.843404	0.997041
b1998	Plate 25 Trial 2	0.708961	0.977695	1.29187	0.470197	0.997166
b2674	Plate 25 Trial 2	0.699712	0.990618	1.30062	0.805124	0.993798
b2684	Plate 25 Trial 2	0.694418	0.99817	1.39048	0.890547	0.997426
b2734	Plate 25 Trial 2	0.696904	0.994609	1.32688	0.627646	0.998037
b2781	Plate 25 Trial 2	0.713336	0.971699	1.28569	0.696244	0.997022
b2790	Plate 25 Trial 2	0.725247	0.955739	1.29062	0.721376	0.994309
b2823	Plate 25 Trial 2	0.4623	1.49935	1.28601	0.497192	0.997733
b4508	Plate 25 Trial 2	0.649825	1.06667	1.13973	0.894837	0.984322
b0554	Plate 25 Trial 2	0.656145	1.05639	1.20138	0.522885	0.995612
b1368	Plate 25 Trial 2	0.662705	1.04594	1.30741	0.645966	0.997177
b4570	Plate 25 Trial 2	0.609652	1.13695	1.23417	0.480732	0.996912
b1372	Plate 25 Trial 2	0.633841	1.09357	1.30248	0.530169	0.996763
b1547	Plate 25 Trial 2	0.661509	1.04783	1.42707	0.563423	0.992614
b1559	Plate 25 Trial 2	0.562479	1.23231	1.37327	0.748827	0.997938
b0007	Plate 25 Trial 2	0.649255	1.0676	1.28762	0.572595	0.997332
b0067	Plate 25 Trial 2	0.794137	0.872831	1.35933	0.752367	0.995312
b0069	Plate 25 Trial 2	0.704944	0.983266	1.31705	0.508527	0.996647
b0191	Plate 25 Trial 2	0.615902	1.12542	1.24472	0.775113	0.994193
b0210	Plate 25 Trial 2	0.67802	1.02231	1.30992	0.648912	0.996606
b0223	Plate 25 Trial 2	0.635938	1.08996	1.32799	0.724549	0.997039
b0263	Plate 25 Trial 2	0.690703	1.00354	1.38876	0.803165	0.997422
b0307	Plate 25 Trial 2	0.760777	0.911104	1.39645	0.724988	0.997264
b0315	Plate 25 Trial 2	0.717181	0.966489	1.28745	0.534662	0.997011
b0320	Plate 25 Trial 2	0.712128	0.973346	1.33193	0.620829	0.995057
b0359	Plate 25 Trial 2	0.652123	1.06291	1.28691	0.710292	0.997665
b0382	Plate 25 Trial 2	0.661235	1.04826	1.26345	0.554772	0.994895
b0385	Plate 25 Trial 2	0.659618	1.05083	1.23537	0.516729	0.997587
b0407	Plate 25 Trial 2	0.706365	0.981288	1.45843	0.820295	0.99728
b0442	Plate 25 Trial 2	0.515593	1.34437	1.43233	0.643435	0.995858
b0444	Plate 25 Trial 2	0.593288	1.16831	1.14036	0.595318	0.994871
b0445	Plate 25 Trial 2	0.534416	1.29702	1.44594	0.766344	0.997593
b0454	Plate 25 Trial 2	0.653746	1.06027	1.22826	0.50291	0.997692
b0471	Plate 25 Trial 2	0.640525	1.08215	1.3629	0.643808	0.996953
b0478	Plate 25 Trial 2	0.677106	1.02369	1.24232	0.519909	0.997536
b0481	Plate 25 Trial 2	0.713438	0.97156	1.20392	0.593578	0.995835
b0577	Plate 25 Trial 2	0.589846	1.17513	1.21063	0.598981	0.996045
b0626	Plate 25 Trial 2	0.671201	1.0327	1.29841	0.633696	0.996387
b0631	Plate 25 Trial 2	0.577898	1.19943	1.21745	0.921548	0.995557
b0658	Plate 25 Trial 2	0.598002	1.15911	1.28315	2.49892	0.993662
b0662	Plate 25 Trial 2	0.244574	2.8341	1.28222	0.418258	0.999031
b0711	Plate 25 Trial 2	0.709391	0.977101	1.29839	0.417497	0.997219
b0712	Plate 25 Trial 2	0.724381	0.956882	1.4349	0.933449	0.997013
b0766	Plate 25 Trial 2	0.534314	1.29727	1.30306	0.861781	0.998006
b0770	Plate 25 Trial 2	0.574562	1.20639	1.25151	0.575055	0.997859
b0788	Plate 25 Trial 2	0.675942	1.02545	1.39724	0.830956	0.997981
b0789	Plate 25 Trial 2	0.67115	1.03278	1.35242	0.715894	0.99742
b0793	Plate 25 Trial 2	0.684539	1.01258	1.28279	0.441825	0.996502
b0795	Plate 25 Trial 2	0.679968	1.01938	1.36512	0.631157	0.997381
b0800	Plate 25 Trial 2	0.689669	1.00504	1.33635	0.584075	0.997028
b0817	Plate 25 Trial 2	0.653502	1.06067	1.28166	0.462023	0.996874
b0819	Plate 25 Trial 2	0.508578	1.36291	1.31789	0.50874	0.998197
b0822	Plate 25 Trial 2	0.582319	1.19032	1.31077	0.508212	0.998986
b0833	Plate 25 Trial 2	0.607708	1.14059	1.2523	0.471029	0.997089
b0834	Plate 25 Trial 2	0.630905	1.09865	1.27279	0.540411	0.996538
b0835	Plate 25 Trial 2	0.71748	0.966086	1.24668	0.620725	0.992273
b0838	Plate 25 Trial 2	0.7129	0.972293	1.28342	0.514289	0.996731
b0845	Plate 25 Trial 2	0.587766	1.17929	1.47318	1.10031	0.985572
b0892	Plate 25 Trial 2	0.545066	1.27168	1.37191	0.722243	0.997462
b0897	Plate 25 Trial 2	0.514518	1.34718	1.40729	0.806898	0.997908
b0898	Plate 25 Trial 2	0.578728	1.19771	1.5088	0.805887	0.998543
b0909	Plate 25 Trial 2	0.671611	1.03207	1.23568	0.552761	0.996684
b0948	Plate 25 Trial 2	0.622853	1.11286	1.13093	0.634026	0.994431
b0967	Plate 25 Trial 2	0.526655	1.31613	1.00979	0.656156	0.995841
b0981	Plate 25 Trial 2	0.597962	1.15918	1.16159	0.490502	0.996977
b2047	Plate 25 Trial 2	0.716853	0.966931	1.24928	0.631677	0.993676
b0308	Plate 75 Trial 2	0.725878	0.954908	1.87142	0.286558	0.993346
b0322	Plate 75 Trial 2	0.709904	0.976395	1.93827	0.352455	0.994416
b0327	Plate 75 Trial 2	0.767869	0.902689	1.92587	0.389754	0.995255
b0374	Plate 75 Trial 2	0.7158	0.968353	1.98379	0.595562	0.996398
b0380	Plate 75 Trial 2	0.68102	1.01781	2.00299	0.643164	0.996459
b0412	Plate 75 Trial 2	0.643552	1.07707	1.98	0.53314	0.995975
b0426	Plate 75 Trial 2	0.714774	0.969744	1.99061	0.726312	0.997657
b0427	Plate 75 Trial 2	0.606139	1.14355	1.88819	0.270193	0.995875
b0457	Plate 75 Trial 2	0.607396	1.14118	1.8867	0.321642	0.99386
b0458	Plate 75 Trial 2	0.562403	1.23247	1.87386	0.145753	0.993565
b0491	Plate 75 Trial 2	0.743245	0.932595	1.96016	0.352098	0.992203
b0528	Plate 75 Trial 2	0.678502	1.02158	1.8369	0.274949	0.994658
b0535	Plate 75 Trial 2	0.640426	1.08232	1.93918	0.56162	0.994
b0556	Plate 75 Trial 2	0.745165	0.930192	1.92936	0.613632	0.995407
b0558	Plate 75 Trial 2	0.749129	0.925271	1.86682	0.629637	0.99601
b0570	Plate 75 Trial 2	0.658427	1.05273	1.81009	0.232931	0.993164
b0579	Plate 75 Trial 2	0.624001	1.11081	1.80454	0.10362	0.994058
b0584	Plate 75 Trial 2	0.693974	0.998809	1.93402	0.287671	0.99473
b0637	Plate 75 Trial 2	0.729292	0.950438	1.99071	0.396221	0.994103
b0644	Plate 75 Trial 2	0.608005	1.14004	1.89962	0.283044	0.994279
b0690	Plate 75 Trial 2	0.647039	1.07126	1.88083	0.23252	0.994502
b0691	Plate 75 Trial 2	0.627082	1.10535	1.77513	0.17388	0.989659
b0694	Plate 75 Trial 2	0.630061	1.10013	1.7937	0.238198	0.992831
b0716	Plate 75 Trial 2	0.550157	1.25991	1.7555	0.0986226	0.991914
b0718	Plate 75 Trial 2	0.540081	1.28341	1.74147	0.111258	0.990904
b0762	Plate 75 Trial 2	0.749933	0.924278	1.827	0.256704	0.988715
b0771	Plate 75 Trial 2	0.609487	1.13726	1.81869	0.175981	0.989059
b0804	Plate 75 Trial 2	0.599688	1.15585	1.79525	0.367394	0.99575
b0807	Plate 75 Trial 2	0.624247	1.11037	1.93294	0.287206	0.991853
b0808	Plate 75 Trial 2	0.613895	1.1291	1.82956	0.185978	0.993443
b0825	Plate 75 Trial 2	0.575859	1.20368	1.82933	0.208838	0.993241
b0829	Plate 75 Trial 2	0.608141	1.13978	1.73109	0.226088	0.993132
b0844	Plate 75 Trial 2	0.645562	1.07371	1.83375	0.203521	0.995125
b0846	Plate 75 Trial 2	0.7114	0.974342	1.92402	0.301047	0.992679
b0869	Plate 75 Trial 2	0.65225	1.0627	1.86522	0.199187	0.988847
b0913	Plate 75 Trial 2	0.686903	1.00909	1.88638	0.446538	0.992462
b0943	Plate 75 Trial 2	0.501808	1.3813	1.45114	-0.030739	0.981777
b0944	Plate 75 Trial 2	0.58179	1.1914	1.90698	0.470207	0.997364
b0947	Plate 75 Trial 2	0.636086	1.08971	1.79334	0.114931	0.993446
b0952	Plate 75 Trial 2	0.507684	1.36531	1.88936	0.184807	0.992374
b0960	Plate 75 Trial 2	0.792528	0.874602	1.98554	0.642017	0.98753
b0965	Plate 75 Trial 2	0.604466	1.14671	1.8555	0.101881	0.993819
b0968	Plate 75 Trial 2	0.633814	1.09361	1.68909	0.118937	0.99086
b0987	Plate 75 Trial 2	0.568407	1.21946	1.89297	0.11908	0.994999
b4518	Plate 75 Trial 2	0.548137	1.26455	1.88484	0.130455	0.995841
b1006	Plate 75 Trial 2	0.542618	1.27741	1.84272	0.341474	0.997853
b1011	Plate 75 Trial 2	0.63561	1.09052	1.80509	0.134302	0.993745
b1036	Plate 75 Trial 2	0.671539	1.03218	1.88181	0.202883	0.994441
b1046	Plate 75 Trial 2	0.559988	1.23779	1.95187	0.0609466	0.994421
b1050	Plate 75 Trial 2	0.462533	1.49859	1.93134	0.0127784	0.994344
b1060	Plate 75 Trial 2	0.748542	0.925997	1.89494	0.320017	0.993117
b1079	Plate 75 Trial 2	0.715983	0.968106	1.84435	0.399918	0.989477
b1087	Plate 75 Trial 2	0.583955	1.18699	1.84533	0.101785	0.992868
b1108	Plate 75 Trial 2	0.407746	1.69995	1.65796	-0.185268	0.991727
b1111	Plate 75 Trial 2	0.695356	0.996823	1.78998	0.180804	0.993575
b1122	Plate 75 Trial 2	0.680448	1.01866	1.80176	0.356659	0.990926
b1138	Plate 75 Trial 2	0.712981	0.972182	1.69124	0.192143	0.989035
b1143	Plate 75 Trial 2	0.445625	1.55545	1.87687	-0.0112612	0.991026
b1146	Plate 75 Trial 2	0.747742	0.926987	1.7604	0.26218	0.991187
b1157	Plate 75 Trial 2	0.694589	0.997924	1.84197	0.489164	0.997003
b4519	Plate 75 Trial 2	0.651768	1.06349	1.78063	0.099246	0.990452
b1168	Plate 75 Trial 2	0.561435	1.2346	1.84507	0.00179401	0.993953
b1172	Plate 75 Trial 2	0.59887	1.15743	1.75073	0.0411129	0.990583
b1181	Plate 75 Trial 2	0.596766	1.16151	1.64773	0.0812781	0.989841
b1182	Plate 75 Trial 2	0.532789	1.30098	1.89486	0.0967337	0.995024
b1198	Plate 75 Trial 2	0.59589	1.16321	1.80806	0.102465	0.994144
b1199	Plate 75 Trial 2	0.742388	0.933672	1.76599	0.548544	0.998985
b1200	Plate 75 Trial 2	0.69792	0.993161	1.76847	0.25151	0.992956
b1267	Plate 75 Trial 2	0.599465	1.15628	1.74731	0.072321	0.991258
b1268	Plate 75 Trial 2	0.643071	1.07787	1.80468	0.137895	0.989726
b1287	Plate 75 Trial 2	0.741854	0.934344	1.88437	0.275623	0.994428
b1314	Plate 75 Trial 2	0.526889	1.31555	1.6737	0.0740353	0.987982
b1338	Plate 75 Trial 2	0.554638	1.24973	1.82778	0.0728592	0.991932
b1341	Plate 75 Trial 2	0.686293	1.00999	1.92189	0.321796	0.993467
b1346	Plate 75 Trial 2	0.739719	0.937041	1.80042	0.353093	0.992164
b1348	Plate 75 Trial 2	0.483033	1.43499	1.70754	0.0550006	0.992444
b1355	Plate 75 Trial 2	0.728254	0.951793	1.93844	0.361935	0.996323
b1361	Plate 75 Trial 2	0.664578	1.04299	1.90503	0.298197	0.992419
b1362	Plate 75 Trial 2	0.69336	0.999693	1.76129	0.147536	0.991731
b1383	Plate 75 Trial 2	0.519364	1.33461	1.57269	-0.0537544	0.99076
b1391	Plate 75 Trial 2	0.650869	1.06496	1.95883	0.327359	0.99702
b1407	Plate 75 Trial 2	0.569861	1.21634	1.65111	0.124046	0.988609
b1418	Plate 75 Trial 2	0.637904	1.0866	1.73252	0.125736	0.990524
b1422	Plate 75 Trial 2	0.620854	1.11644	1.75003	0.210966	0.989854
b1432	Plate 75 Trial 2	0.505254	1.37188	1.73932	0.0538429	0.991582
b1433	Plate 75 Trial 2	0.484344	1.4311	1.71364	-0.00955793	0.993905
b1445	Plate 75 Trial 2	0.514627	1.34689	1.63489	-0.107421	0.991851
b1448	Plate 75 Trial 2	0.523564	1.3239	1.73507	0.106853	0.993947
b1171	Plate 75 Trial 2	0.651558	1.06383	1.85655	0.376672	0.99705
b2377	Plate 83 Trial 2	0.607934	1.14017	1.81845	0.14673	0.995668
b2408	Plate 83 Trial 2	0.611206	1.13406	1.83788	0.152113	0.994706
b2506	Plate 83 Trial 2	0.683247	1.01449	1.80786	0.404118	0.99681
b2626	Plate 83 Trial 2	0.668507	1.03686	1.86812	0.255193	0.995995
b2636	Plate 83 Trial 2	0.557242	1.24389	1.47992	0.0415703	0.986715
b2645	Plate 83 Trial 2	0.871506	0.795344	1.96871	0.95579	0.995578
b1164	Plate 83 Trial 2	0.518705	1.3363	1.83697	0.152324	0.99609
b1577	Plate 83 Trial 2	0.609926	1.13645	1.88344	0.350968	0.997066
b1599	Plate 83 Trial 2	0.575246	1.20496	1.81184	0.116971	0.994733
b1824	Plate 83 Trial 2	0.675779	1.0257	1.78179	0.302883	0.994535
b0729	Plate 83 Trial 2	0.419701	1.65152	1.5722	0.18604	0.990756
b1109	Plate 83 Trial 2	0.620976	1.11622	1.59795	0.262716	0.993057
b0814	Plate 83 Trial 2	0.880099	0.787579	1.82617	0.641368	0.992755
b1139	Plate 83 Trial 2	0.688992	1.00603	1.72282	0.217858	0.993962
b1538	Plate 83 Trial 2	0.617397	1.12269	1.72268	0.136461	0.99263
b2289	Plate 83 Trial 2	0.602887	1.14971	1.62409	0.171321	0.993816
b2592	Plate 83 Trial 2	0.660003	1.05022	1.72697	0.298876	0.994445
b0064	Plate 83 Trial 2	0.694499	0.998053	1.78955	0.191522	0.993417
b0730	Plate 83 Trial 2	0.716782	0.967027	1.80646	0.231441	0.994026
b2808	Plate 83 Trial 2	0.719092	0.963921	1.64674	0.404947	0.973055
b3905	Plate 83 Trial 2	0.671393	1.0324	1.7391	0.256058	0.992832
b3720	Plate 83 Trial 2	0.80143	0.864888	1.81917	0.399978	0.994568
b0799	Plate 83 Trial 2	0.528822	1.31074	1.58598	0.0546172	0.99138
b0875	Plate 83 Trial 2	0.665767	1.04113	1.8169	0.323239	0.995438
b2346	Plate 83 Trial 2	0.687071	1.00884	1.81259	0.322308	0.995567
b2849	Plate 83 Trial 2	0.666596	1.03983	1.98735	0.309277	0.996332
b2862	Plate 83 Trial 2	0.687554	1.00814	1.84637	0.321688	0.992596
b2409	Plate 83 Trial 2	0.565052	1.2267	1.82721	0.120775	0.993771
b2877	Plate 83 Trial 2	0.72107	0.961276	1.80406	0.331945	0.992967
b2880	Plate 83 Trial 2	0.440315	1.57421	1.19559	-0.127919	0.981299
b2940	Plate 83 Trial 2	0.610032	1.13625	1.61463	0.083696	0.991548
b2951	Plate 83 Trial 2	0.654501	1.05905	1.84096	0.19176	0.995938
b3002	Plate 83 Trial 2	0.61595	1.12533	1.66148	0.176245	0.989248
b3148	Plate 83 Trial 2	0.723395	0.958186	1.83165	0.304277	0.991194
b3211	Plate 83 Trial 2	0.661763	1.04742	1.74141	0.217173	0.990519
b3252	Plate 83 Trial 2	0.726089	0.954631	1.90813	0.306297	0.996352
b3374	Plate 83 Trial 2	0.744007	0.93164	1.91197	0.346868	0.995126
b3377	Plate 83 Trial 2	0.644496	1.07549	1.60423	0.0815045	0.991434
b3410	Plate 83 Trial 2	0.693632	0.999301	1.84449	0.229052	0.995835
b3427	Plate 83 Trial 2	0.635129	1.09135	1.62298	0.0471713	0.992052
b3512	Plate 83 Trial 2	0.698323	0.992588	1.66246	0.183755	0.990162
b3515	Plate 83 Trial 2	0.676936	1.02395	1.60502	0.124687	0.988821
b3524	Plate 83 Trial 2	0.593	1.16888	1.75072	0.0983099	0.99165
b3576	Plate 83 Trial 2	0.724235	0.957075	1.8959	0.339035	0.994943
b3592	Plate 83 Trial 2	0.723799	0.957652	1.7631	0.2265	0.994311
b3598	Plate 83 Trial 2	0.822168	0.843073	1.16258	0.316305	0.946337
b3802	Plate 83 Trial 2	0.694803	0.997617	1.76738	0.216288	0.994799
b3901	Plate 83 Trial 2	0.732106	0.946785	1.85976	0.232393	0.994961
b4011	Plate 83 Trial 2	0.72759	0.952662	1.80092	0.252708	0.99239
b4020	Plate 83 Trial 2	0.787185	0.88054	1.90079	0.323943	0.991877
b4309	Plate 83 Trial 2	0.738288	0.938858	1.87833	0.358167	0.994266
b4332	Plate 83 Trial 2	0.554028	1.25111	1.74648	0.0700724	0.993148
b4347	Plate 83 Trial 2	0.695959	0.995959	1.88102	0.290509	0.996157
b4356	Plate 83 Trial 2	0.680985	1.01786	1.68405	0.196527	0.993265
b0002	Plate 83 Trial 2	0.763797	0.907501	1.7629	0.198205	0.994341
b0828	Plate 83 Trial 2	0.561576	1.23429	1.77384	0.0245892	0.994238
b1748	Plate 83 Trial 2	0.553375	1.25258	1.7321	0.0616357	0.992312
b0596	Plate 83 Trial 2	0.545994	1.26951	1.55512	0.0404051	0.984887
b0921	Plate 83 Trial 2	0.652414	1.06243	1.76469	0.148902	0.993546
b1096	Plate 83 Trial 2	0.56253	1.2322	1.83987	0.0923413	0.99366
b2262	Plate 83 Trial 2	0.45866	1.51124	1.95228	0.0855082	0.995472
b0140	Plate 83 Trial 2	0.517131	1.34037	1.75038	-0.0341891	0.993029
b1083	Plate 83 Trial 2	0.521667	1.32871	1.59749	-0.121182	0.992047
b1319	Plate 83 Trial 2	0.480383	1.44291	1.7536	-0.0507528	0.992545
b1374	Plate 83 Trial 2	0.526442	1.31666	1.75995	-0.0824054	0.992388
b1503	Plate 83 Trial 2	0.54736	1.26635	1.81394	-0.0189642	0.993511
b1878	Plate 83 Trial 2	0.688551	1.00668	1.72322	0.265438	0.99296
b1892	Plate 83 Trial 2	0.671566	1.03214	1.8094	0.329497	0.994076
b2519	Plate 83 Trial 2	0.561961	1.23344	1.70262	0.275075	0.992635
b2826	Plate 83 Trial 2	0.686295	1.00998	1.68634	0.540014	0.995434
b3624	Plate 83 Trial 2	0.591393	1.17206	1.79144	0.0490865	0.994313
b3628	Plate 83 Trial 2	0.750452	0.92364	1.94061	0.307244	0.994599
b3661	Plate 83 Trial 2	0.735444	0.942488	1.76752	0.230097	0.991836
b4319	Plate 83 Trial 2	0.668999	1.0361	1.77058	0.20494	0.993836
b4355	Plate 83 Trial 2	0.642635	1.0786	1.60048	0.0634556	0.989499
b0271	Plate 83 Trial 2	0.762908	0.908559	1.87282	0.371744	0.995478
b2662	Plate 83 Trial 2	0.648143	1.06944	1.7876	0.151722	0.995285
b2977	Plate 83 Trial 2	0.762614	0.908909	1.95672	0.362451	0.996337
b3213	Plate 83 Trial 2	0.741644	0.934609	1.79354	0.177721	0.99478
b3583	Plate 83 Trial 2	0.67364	1.02896	1.75389	0.217912	0.992212
b4093	Plate 83 Trial 2	0.728254	0.951793	1.90106	0.316028	0.995071
b4096	Plate 83 Trial 2	0.85101	0.814499	1.70723	0.129138	0.991247
b4098	Plate 83 Trial 2	0.723045	0.95865	1.75218	0.219801	0.992423
b4100	Plate 83 Trial 2	0.788561	0.879003	1.90613	0.561119	0.996023
b0348	Plate 83 Trial 2	0.708796	0.977922	1.57392	0.0749737	0.991948
b0895	Plate 83 Trial 2	0.472432	1.46719	1.71868	-0.0596779	0.994543
b1224	Plate 83 Trial 2	0.5852	1.18446	1.82037	-0.0322458	0.991042
b1225	Plate 83 Trial 2	0.549268	1.26195	1.72271	-0.0166578	0.992294
b1301	Plate 83 Trial 2	0.701831	0.987627	1.89127	0.26733	0.993604
b1475	Plate 83 Trial 2	0.85566	0.810073	1.71894	0.163836	0.992839
b2033	Plate 83 Trial 2	0.684895	1.01205	1.76783	0.244952	0.994214
b2036	Plate 83 Trial 2	0.594807	1.16533	1.66406	0.369105	0.993396
b4190	Plate 39 Trial 2	0.597316	1.16044	1.7275	0.586574	0.99585
b4191	Plate 39 Trial 2	0.56843	1.21941	1.78832	0.832783	0.997721
b4199	Plate 39 Trial 2	0.597576	1.15993	1.78251	0.78575	0.996944
b4204	Plate 39 Trial 2	0.636285	1.08937	1.85784	0.630111	0.99721
b4209	Plate 39 Trial 2	0.570577	1.21482	1.72014	0.522196	0.995406
b4211	Plate 39 Trial 2	0.622765	1.11301	1.92971	0.875677	0.997371
b4216	Plate 39 Trial 2	0.65502	1.05821	1.93647	0.720834	0.996995
b4220	Plate 39 Trial 2	0.601383	1.15259	1.7656	0.630857	0.998109
b4221	Plate 39 Trial 2	0.574052	1.20746	1.67251	0.723254	0.996341
b4222	Plate 39 Trial 2	0.614851	1.12734	1.80067	0.779296	0.995873
b4223	Plate 39 Trial 2	0.620316	1.11741	1.81274	0.75765	0.996116
b4227	Plate 39 Trial 2	0.684813	1.01217	1.91834	0.883756	0.995975
b4234	Plate 39 Trial 2	0.608488	1.13913	1.66522	0.604845	0.994568
b4246	Plate 39 Trial 2	0.670477	1.03381	1.95876	0.78422	0.996729
b4248	Plate 39 Trial 2	0.628094	1.10357	1.69831	0.61998	0.994745
b4249	Plate 39 Trial 2	0.646864	1.07155	1.90935	0.866321	0.997972
b4255	Plate 39 Trial 2	0.63787	1.08666	1.84006	0.787739	0.99673
b4263	Plate 39 Trial 2	0.620344	1.11736	1.7192	0.682419	0.995385
b4296	Plate 39 Trial 2	0.62751	1.1046	1.8102	0.758191	0.99423
b4297	Plate 39 Trial 2	0.662331	1.04653	1.91743	0.776724	0.995578
b4299	Plate 39 Trial 2	0.577857	1.19951	1.73314	0.510757	0.996451
b4306	Plate 39 Trial 2	0.648612	1.06866	1.86441	0.751474	0.995824
b4307	Plate 39 Trial 2	0.643747	1.07674	1.70449	0.439561	0.992799
b4566	Plate 39 Trial 2	-0.0518646	-13.3645	-0.0700809	0.785122	0.993936
b4308	Plate 39 Trial 2	0.590113	1.1746	1.75605	0.673586	0.99748
b4325	Plate 39 Trial 2	0.633535	1.09409	1.79574	0.700157	0.995394
b4329	Plate 39 Trial 2	0.585052	1.18476	1.69435	0.550218	0.993021
b4336	Plate 39 Trial 2	0.66409	1.04375	1.80223	0.619553	0.995826
b4337	Plate 39 Trial 2	0.619613	1.11868	1.7845	0.670878	0.995819
b4340	Plate 39 Trial 2	0.668452	1.03694	1.84414	0.406502	0.997026
b4341	Plate 39 Trial 2	-2.75953	-0.251183	0.143013	1.72424	0
b4353	Plate 39 Trial 2	0.631407	1.09778	1.86484	0.650061	0.995262
b4374	Plate 39 Trial 2	0.607206	1.14154	1.91607	0.763272	0.996486
b4377	Plate 39 Trial 2	0.598266	1.15859	1.76643	0.46602	0.99566
b4379	Plate 39 Trial 2	0.642168	1.07939	1.84683	0.608002	0.994493
b4380	Plate 39 Trial 2	0.643253	1.07757	1.90425	0.607529	0.996871
b4385	Plate 39 Trial 2	0.620212	1.1176	1.84031	0.551236	0.996076
b4387	Plate 39 Trial 2	0.641104	1.08118	1.86084	0.711127	0.997133
b4391	Plate 39 Trial 2	0.627581	1.10447	1.77786	0.663278	0.996355
b4402	Plate 39 Trial 2	0.672446	1.03078	1.97816	0.694108	0.995707
b4403	Plate 39 Trial 2	0.691362	1.00258	2.0353	0.81795	0.996681
b0397	Plate 39 Trial 2	0.615172	1.12675	1.84743	0.554429	0.996414
b0467	Plate 39 Trial 2	0.578823	1.19751	1.77113	0.500894	0.996469
b0472	Plate 39 Trial 2	0.595312	1.16434	1.92704	0.590056	0.995726
b0687	Plate 39 Trial 2	0.527874	1.31309	1.80871	0.549538	0.997469
b0708	Plate 39 Trial 2	0.561511	1.23443	1.77919	0.316287	0.996525
b1061	Plate 39 Trial 2	0.56458	1.22772	1.74719	0.440681	0.99598
b1114	Plate 39 Trial 2	0.611429	1.13365	1.96977	0.687981	0.995695
b1184	Plate 39 Trial 2	0.622986	1.11262	1.84529	0.465748	0.99266
b1349	Plate 39 Trial 2	0.563302	1.23051	1.87977	0.478796	0.996693
b1360	Plate 39 Trial 2	0.6191	1.1196	1.76541	0.498231	0.99407
b1610	Plate 39 Trial 2	0.630675	1.09906	1.94251	0.613094	0.995357
b1763	Plate 39 Trial 2	0.580833	1.19337	1.76045	0.390598	0.993811
b1842	Plate 39 Trial 2	0.657222	1.05466	1.77378	0.41995	0.995674
b1861	Plate 39 Trial 2	0.449504	1.54203	1.7486	0.681415	0.991341
b1863	Plate 39 Trial 2	0.00714571	97.0018	0.0125956	5.4148	0.880398
b1865	Plate 39 Trial 2	0.578738	1.19769	1.85072	0.443473	0.996828
b1961	Plate 39 Trial 2	0.527282	1.31457	1.92218	0.630616	0.994876
b2068	Plate 39 Trial 2	0.633599	1.09398	1.83669	0.567582	0.993562
b2212	Plate 39 Trial 2	0.575333	1.20478	1.74387	0.401495	0.992268
b3863	Plate 39 Trial 2	0.643252	1.07757	1.76974	0.357392	0.995636
b4044	Plate 39 Trial 2	0.650482	1.06559	1.89516	0.638923	0.996599
b4058	Plate 39 Trial 2	0.6217	1.11492	1.82421	0.545697	0.99578
b4170	Plate 39 Trial 2	0.629471	1.10116	1.73936	0.651864	0.993598
b4201	Plate 39 Trial 2	0.621486	1.11531	1.7719	0.460611	0.991755
b4259	Plate 39 Trial 2	0.686054	1.01034	1.90459	0.565054	0.992164
b4349	Plate 39 Trial 2	0.645379	1.07402	1.81347	0.38796	0.995592
b4351	Plate 39 Trial 2	0.63862	1.08538	1.87237	0.832795	0.997214
b0019	Plate 39 Trial 2	0.66361	1.04451	1.68709	0.799425	0.989944
b0045	Plate 39 Trial 2	0.608986	1.1382	1.88142	0.606783	0.996314
b0047	Plate 39 Trial 2	0.601543	1.15228	1.71651	0.491119	0.994117
b0106	Plate 39 Trial 2	0.592569	1.16973	1.62626	0.378394	0.995396
b0107	Plate 39 Trial 2	0.638267	1.08598	1.80667	0.46674	0.995858
b0112	Plate 39 Trial 2	0.677144	1.02363	2.06036	0.811548	0.996877
b0127	Plate 39 Trial 2	0.608221	1.13963	1.87544	0.664523	0.99579
b0151	Plate 39 Trial 2	0.668423	1.03699	1.85726	0.656164	0.996314
b0152	Plate 39 Trial 2	0.64958	1.06707	1.78517	0.510513	0.993506
b0153	Plate 39 Trial 2	0.65505	1.05816	1.69792	0.382996	0.994557
b0199	Plate 39 Trial 2	0.649335	1.06747	1.81651	0.435839	0.995048
b0314	Plate 39 Trial 2	0.593557	1.16778	1.63611	0.31481	0.995394
b0336	Plate 39 Trial 2	0.56524	1.22629	1.59291	0.369892	0.995704
b0341	Plate 39 Trial 2	0.435505	1.5916	1.58901	0.23552	0.990708
b0366	Plate 39 Trial 2	0.538985	1.28602	1.74321	0.205747	0.993834
b0367	Plate 39 Trial 2	0.482373	1.43695	1.54215	0.227164	0.993562
b0396	Plate 39 Trial 2	0.569168	1.21783	1.60359	0.318509	0.994274
b0401	Plate 39 Trial 2	0.639931	1.08316	1.79856	0.56327	0.996476
b0448	Plate 39 Trial 2	0.0107903	64.2378	0.0544816	0.373345	0.734724
b0599	Plate 29 Trial 1	0.616929	1.12354	1.46403	0.357713	0.99702
b0650	Plate 29 Trial 1	0.749204	0.925178	1.36295	0.426268	0.996991
b0686	Plate 29 Trial 1	0.747674	0.927072	1.3102	0.494676	0.995282
b0752	Plate 29 Trial 1	0.733864	0.944517	1.541	0.775527	0.996758
b0851	Plate 29 Trial 1	0.618236	1.12117	1.56438	1.39091	0.997847
b0878	Plate 29 Trial 1	0.597666	1.15976	1.50731	1.21343	0.99796
b0879	Plate 29 Trial 1	0.825455	0.839716	1.44926	0.628993	0.996766
b0900	Plate 29 Trial 1	0.542364	1.27801	1.48632	0.407931	0.998331
b0901	Plate 29 Trial 1	0.65089	1.06492	1.19459	0.354302	0.996229
b0955	Plate 29 Trial 1	0.784463	0.883595	1.34869	0.68469	0.993273
b0984	Plate 29 Trial 1	0.638591	1.08543	1.43307	0.760267	0.99713
b1284	Plate 29 Trial 1	0.609445	1.13734	1.42248	0.53001	0.999334
b1378	Plate 29 Trial 1	0.732537	0.946228	1.35419	0.524318	0.997194
b1406	Plate 29 Trial 1	0.652896	1.06165	1.50705	0.679024	0.997422
b1451	Plate 29 Trial 1	0.698578	0.992226	1.3516	0.564533	0.997564
b1504	Plate 29 Trial 1	0.506318	1.369	1.46935	0.926807	0.999366
b1512	Plate 29 Trial 1	0.663976	1.04393	1.38286	0.435697	0.995279
b1514	Plate 29 Trial 1	0.605332	1.14507	1.41856	0.863897	0.998051
b1515	Plate 29 Trial 1	0.734224	0.944055	1.43056	0.630902	0.997868
b1516	Plate 29 Trial 1	0.728194	0.951872	1.43055	0.736072	0.996799
b1524	Plate 29 Trial 1	0.737878	0.939379	1.40494	0.519927	0.996806
b1526	Plate 29 Trial 1	0.71379	0.97108	1.41467	0.695006	0.996373
b1540	Plate 29 Trial 1	0.70528	0.982797	1.33785	0.438764	0.995492
b1542	Plate 29 Trial 1	0.64695	1.07141	1.46665	0.61094	0.997705
b1554	Plate 29 Trial 1	0.648372	1.06906	1.49206	0.935403	0.997554
b1566	Plate 29 Trial 1	0.625725	1.10775	1.38601	0.838604	0.997685
b1596	Plate 29 Trial 1	0.717031	0.966691	1.3825	0.596042	0.996315
b1600	Plate 29 Trial 1	0.662439	1.04636	1.40593	0.66161	0.997237
b1606	Plate 29 Trial 1	0.738745	0.938276	1.39262	0.603774	0.997845
b1647	Plate 29 Trial 1	0.683626	1.01393	1.41853	0.591477	0.997809
b1657	Plate 29 Trial 1	0.717493	0.966068	1.40562	0.661232	0.997117
b1682	Plate 29 Trial 1	0.516365	1.34236	1.41286	0.720408	0.996379
b1698	Plate 29 Trial 1	0.716333	0.967632	1.37765	0.572168	0.997709
b1699	Plate 29 Trial 1	0.621586	1.11513	1.44272	0.831752	0.997133
b1700	Plate 29 Trial 1	0.779302	0.889446	1.34471	0.962466	0.99295
b1743	Plate 29 Trial 1	0.583995	1.18691	1.45345	0.500529	0.998024
b1750	Plate 29 Trial 1	0.591504	1.17184	1.5116	0.624124	0.998202
b1752	Plate 29 Trial 1	0.603981	1.14763	1.52086	1.20788	0.990902
b1770	Plate 29 Trial 1	0.73577	0.94207	1.44539	0.741578	0.997235
b1771	Plate 29 Trial 1	0.662027	1.04701	1.42279	0.703162	0.996448
b1774	Plate 29 Trial 1	0.568949	1.21829	1.53468	0.682223	0.998243
b1781	Plate 29 Trial 1	0.702369	0.98687	1.42142	0.628365	0.996758
b1790	Plate 29 Trial 1	0.623334	1.112	1.59106	0.697531	0.998492
b1847	Plate 29 Trial 1	0.733001	0.945629	1.45623	1.06989	0.996621
b1990	Plate 29 Trial 1	0.64626	1.07255	1.53639	0.63789	0.998531
b2001	Plate 29 Trial 1	0.735628	0.942253	1.31254	0.525171	0.996954
b0055	Plate 29 Trial 1	0.706039	0.981741	1.34432	0.644946	0.996021
b0178	Plate 29 Trial 1	0.741046	0.935363	1.3466	0.502606	0.9963
b0532	Plate 29 Trial 1	0.704345	0.984102	1.40711	0.658345	0.9967
b0568	Plate 29 Trial 1	0.714294	0.970395	1.42772	0.565381	0.997873
b0815	Plate 29 Trial 1	0.652617	1.0621	1.30718	0.582106	0.997255
b0865	Plate 29 Trial 1	0.6687	1.03656	1.46159	0.58833	0.997921
b0940	Plate 29 Trial 1	0.615074	1.12693	1.39997	0.775412	0.997498
b0983	Plate 29 Trial 1	0.698572	0.992235	1.34232	0.600675	0.99664
b1037	Plate 29 Trial 1	0.682407	1.01574	1.30335	1.10417	0.995263
b1038	Plate 29 Trial 1	0.801116	0.865227	1.35353	0.601739	0.995135
b1379	Plate 29 Trial 1	0.575803	1.20379	1.39026	0.577323	0.997081
b1687	Plate 29 Trial 1	0.633218	1.09464	1.41749	0.626546	0.996863
b1973	Plate 29 Trial 1	0.664602	1.04295	1.30945	0.448416	0.997937
b2045	Plate 29 Trial 1	0.717002	0.96673	1.4298	0.672025	0.996522
b2332	Plate 29 Trial 1	0.57483	1.20583	1.52611	0.72197	0.998579
b2494	Plate 29 Trial 1	0.711576	0.974102	1.39146	0.557782	0.997621
b2637	Plate 29 Trial 1	0.730366	0.949041	1.46813	0.657993	0.997069
b2908	Plate 29 Trial 1	0.653188	1.06117	1.37538	0.626074	0.996201
b3216	Plate 29 Trial 1	0.612467	1.13173	1.43159	0.691226	0.99857
b3920	Plate 29 Trial 1	0.676272	1.02495	1.28027	0.418821	0.996837
b4149	Plate 29 Trial 1	0.749249	0.925123	1.36366	0.549354	0.996923
b1106	Plate 29 Trial 1	0.67242	1.03082	1.33856	0.625907	0.99713
b0145	Plate 29 Trial 1	0.586476	1.18188	1.39629	0.602934	0.99705
b2527	Plate 29 Trial 1	0.691805	1.00194	1.2327	0.419934	0.995419
b0436	Plate 29 Trial 1	0.522195	1.32737	1.53375	0.674115	0.997946
b1886	Plate 29 Trial 1	0.699299	0.991202	1.38673	0.609294	0.997289
b3778	Plate 29 Trial 1	1	0.693147	1	1	0.615211
b1860	Plate 29 Trial 1	1	0.693147	1	1	0.26309
b3813	Plate 29 Trial 1	1	0.693147	1	1	0.645545
b1286	Plate 29 Trial 1	1	0.693147	1	1	0.447862
b0801	Plate 29 Trial 1	1	0.693147	1	1	0.376854
b3575	Plate 29 Trial 1	1	0.693147	1	1	0.495303
b0517	Plate 29 Trial 1	1	0.693147	1	1	0.608878
b1935	Plate 33 Trial 3	0.408486	1.69687	1.85139	0.433527	0.995091
b1970	Plate 33 Trial 3	0.648831	1.0683	1.95418	0.467195	0.996733
b2016	Plate 33 Trial 3	0.725863	0.954928	2.05764	1.75651	0.997916
b2273	Plate 33 Trial 3	0.569257	1.21763	2.01663	1.4842	0.996905
b2274	Plate 33 Trial 3	0.729419	0.950273	1.99993	1.8317	0.997489
b0608	Plate 33 Trial 3	0.633627	1.09393	1.93206	1.018	0.99673
b1234	Plate 33 Trial 3	0.785277	0.882679	1.92141	0.966571	0.995157
b1313	Plate 33 Trial 3	0.685898	1.01057	2.0169	1.19167	0.99806
b1776	Plate 33 Trial 3	0.651159	1.06448	2.06475	1.05202	0.998201
b3140	Plate 33 Trial 3	0.626252	1.10682	2.04979	1.01536	0.998005
b2266	Plate 33 Trial 3	0.716871	0.966906	2.01127	1.12727	0.997982
b2267	Plate 33 Trial 3	0.618462	1.12076	1.99076	1.0829	0.996242
b2834	Plate 33 Trial 3	0.790671	0.876657	2	1.68108	0.997568
b2867	Plate 33 Trial 3	0.691158	1.00288	1.94592	0.811014	0.995365
b2873	Plate 33 Trial 3	0.649908	1.06653	1.94193	1.04732	0.996979
b2875	Plate 33 Trial 3	0.650398	1.06573	1.83156	0.353371	0.995796
b2881	Plate 33 Trial 3	0.606012	1.14379	2.03405	0.387337	0.997418
b2896	Plate 33 Trial 3	0.491709	1.40967	2.0815	0.8923	0.997714
b2897	Plate 33 Trial 3	0.378038	1.83354	1.64697	0.0519358	0.975527
b2898	Plate 33 Trial 3	0.485244	1.42845	1.85565	0.33718	0.991814
b2899	Plate 33 Trial 3	0.81662	0.8488	1.98041	1.53253	0.99593
b2900	Plate 33 Trial 3	0.68177	1.01669	1.94829	0.94564	0.996745
b2902	Plate 33 Trial 3	0.661318	1.04813	1.93373	1.00421	0.996851
b2915	Plate 33 Trial 3	0.620982	1.11621	2.02897	1.2738	0.99689
b2920	Plate 33 Trial 3	0.645338	1.07408	2.0018	0.979027	0.997483
b2922	Plate 33 Trial 3	0.695396	0.996766	2.05683	1.14677	0.997929
b2923	Plate 33 Trial 3	0.564132	1.2287	1.96189	1.45964	0.997669
b2924	Plate 33 Trial 3	0.650505	1.06555	2.01094	0.743708	0.997402
b2928	Plate 33 Trial 3	0.814465	0.851046	2.02896	1.68813	0.997065
b2929	Plate 33 Trial 3	0.544769	1.27237	1.80543	0.313428	0.991811
b2930	Plate 33 Trial 3	0.645665	1.07354	1.8643	0.529862	0.995503
b2954	Plate 33 Trial 3	0.659762	1.0506	2.02002	0.985183	0.998146
b2955	Plate 33 Trial 3	0.635067	1.09146	2.06494	1.11006	0.998048
b2956	Plate 33 Trial 3	0.715695	0.968495	2.07799	1.23543	0.998279
b2960	Plate 33 Trial 3	0.725713	0.955126	2.05624	1.67669	0.997609
b2962	Plate 33 Trial 3	0.727219	0.953148	1.95934	1.31368	0.996835
b2966	Plate 33 Trial 3	0.680097	1.01919	1.96804	0.659194	0.994684
b2968	Plate 33 Trial 3	0.711438	0.97429	1.9801	1.20405	0.995775
b2971	Plate 33 Trial 3	0.605484	1.14478	1.96563	0.645273	0.995753
b2984	Plate 33 Trial 3	0.59676	1.16152	1.94553	0.524654	0.997369
b2986	Plate 33 Trial 3	0.684965	1.01195	2.03076	1.26259	0.997177
b2998	Plate 33 Trial 3	0.722304	0.959634	2.02455	1.16763	0.996022
b3001	Plate 33 Trial 3	0.804887	0.861174	1.96751	1.43663	0.996019
b3017	Plate 33 Trial 3	0.692324	1.00119	2.0627	1.51094	0.99786
b3022	Plate 33 Trial 3	0.579845	1.1954	2.02092	0.887981	0.997053
b3023	Plate 33 Trial 3	0.667865	1.03785	1.91788	0.469822	0.997423
b3024	Plate 33 Trial 3	0.687796	1.00778	2.05951	1.39614	0.998174
b3027	Plate 33 Trial 3	0.625683	1.10782	1.9451	1.28639	0.997256
b3028	Plate 33 Trial 3	0.689264	1.00563	2.03763	1.11352	0.997302
b3029	Plate 33 Trial 3	0.710682	0.975327	2.07092	1.25892	0.997285
b3031	Plate 33 Trial 3	0.61137	1.13376	1.94023	0.88086	0.995501
b3033	Plate 33 Trial 3	0.781652	0.886772	2.01149	1.13616	0.996747
b3034	Plate 33 Trial 3	0.689044	1.00596	1.94406	0.513873	0.994264
b3038	Plate 33 Trial 3	0.666392	1.04015	1.95714	0.521156	0.997676
b3039	Plate 33 Trial 3	0.719997	0.962708	2.07026	1.01224	0.997544
b3040	Plate 33 Trial 3	0.630931	1.09861	1.91635	0.719769	0.995515
b3043	Plate 33 Trial 3	0.650958	1.06481	2.01751	0.909142	0.997269
b3050	Plate 33 Trial 3	0.676131	1.02517	1.99101	0.83195	0.996625
b3051	Plate 33 Trial 3	0.617762	1.12203	2.05223	1.20171	0.99773
b3054	Plate 33 Trial 3	0.677721	1.02276	2.0383	0.565746	0.995111
b3055	Plate 33 Trial 3	0.716781	0.967028	2.06453	0.88598	0.996818
b3059	Plate 33 Trial 3	0.612579	1.13152	2.02425	0.50492	0.997737
b3063	Plate 33 Trial 3	0.710802	0.975162	2.0789	1.14576	0.997688
b3068	Plate 33 Trial 3	0.613612	1.12962	1.91464	0.320131	0.995894
b3070	Plate 33 Trial 3	0.571651	1.21254	2.06451	1.36422	0.996801
b3071	Plate 33 Trial 3	0.677285	1.02342	2.01247	0.866853	0.996466
b3074	Plate 33 Trial 3	0.782253	0.88609	1.97905	1.36018	0.996666
b3078	Plate 33 Trial 3	0.724598	0.956595	1.93737	0.537309	0.995684
b3079	Plate 33 Trial 3	0.809626	0.856133	2.03924	1.13503	0.996765
b3080	Plate 33 Trial 3	0.754194	0.919057	2.02638	1.31368	0.997732
b3082	Plate 33 Trial 3	0.739235	0.937655	2.05605	1.25836	0.997856
b3083	Plate 33 Trial 3	0.65394	1.05996	1.85578	0.390797	0.993969
b3086	Plate 33 Trial 3	0.655478	1.05747	2.05701	1.00552	0.996354
b3089	Plate 33 Trial 3	0.68604	1.01036	2.04382	1.06864	0.996638
b3090	Plate 33 Trial 3	0.615028	1.12702	2.0908	0.904667	0.998296
b3095	Plate 33 Trial 3	0.614914	1.12723	1.73056	0.3474	0.993183
b3098	Plate 33 Trial 3	0.701414	0.988214	2.04489	0.944916	0.997111
b3099	Plate 33 Trial 3	0.52525	1.31965	1.98189	0.88851	0.997527
b3102	Plate 33 Trial 3	0.654351	1.05929	2.03761	0.995323	0.996626
b3103	Plate 33 Trial 3	0.585521	1.18381	1.86652	0.349951	0.995515
b3104	Plate 33 Trial 3	0.718365	0.964895	2.00129	0.666411	0.996452
b3128	Plate 33 Trial 3	0.546129	1.2692	1.88628	0.511924	0.991335
b3130	Plate 33 Trial 3	0.679664	1.01984	2.09124	1.38655	0.998071
b3142	Plate 33 Trial 3	0.569581	1.21694	1.85178	0.830434	0.996785
b3145	Plate 33 Trial 3	0.500501	1.38491	1.76996	7.64996	0.99655
b3147	Plate 33 Trial 3	0.620255	1.11752	1.97584	1.21404	0.997151
b3149	Plate 33 Trial 3	0.651532	1.06387	1.98622	0.770934	0.99693
b3150	Plate 33 Trial 3	0.622592	1.11332	1.9137	0.365169	0.99642
b3151	Plate 33 Trial 3	0.715307	0.96902	2.04114	0.832826	0.997258
b3154	Plate 33 Trial 3	0.664236	1.04353	1.81241	0.485065	0.995403
b3155	Plate 33 Trial 3	0.760544	0.911383	2.07878	1.72947	0.99841
b3156	Plate 33 Trial 3	0.676759	1.02422	1.87499	0.623148	0.996105
b3160	Plate 33 Trial 3	0.671553	1.03216	1.89024	0.39985	0.996843
b3163	Plate 33 Trial 3	0.685318	1.01142	1.92559	0.450665	0.996332
b3659	Plate 37 Trial 1	0.742627	0.933372	1.97638	0.430512	0.996006
b4555	Plate 37 Trial 1	0.709547	0.976887	1.90765	0.28537	0.995854
b3665	Plate 37 Trial 1	0.737238	0.940195	1.89141	0.337675	0.994592
b3675	Plate 37 Trial 1	0.717929	0.965482	1.91555	0.362991	0.993848
b3676	Plate 37 Trial 1	0.752525	0.921096	2.02244	0.450804	0.995808
b3677	Plate 37 Trial 1	0.744835	0.930605	1.89096	0.313111	0.993605
b3678	Plate 37 Trial 1	0.782368	0.88596	1.98327	0.421064	0.995464
b3679	Plate 37 Trial 1	0.775386	0.893938	1.80683	0.218962	0.991744
b3697	Plate 37 Trial 1	0.92522	0.74917	1.66795	0.276466	0.986827
b3710	Plate 37 Trial 1	0.599786	1.15566	1.82918	0.432996	0.994723
b3712	Plate 37 Trial 1	0.72031	0.96229	1.91588	0.436097	0.994516
b3713	Plate 37 Trial 1	0.71864	0.964526	1.82553	0.342638	0.984219
b3714	Plate 37 Trial 1	0.702838	0.986211	1.89443	0.337272	0.994809
b3715	Plate 37 Trial 1	0.668757	1.03647	1.79169	0.380525	0.993151
b3716	Plate 37 Trial 1	0.665634	1.04133	1.75377	0.235627	0.991302
b3717	Plate 37 Trial 1	0.7485	0.926048	1.84031	0.323081	0.993627
b3754	Plate 37 Trial 1	0.761997	0.909645	1.8702	0.195124	0.992685
b3764	Plate 37 Trial 1	0.675185	1.0266	1.8709	0.289129	0.995574
b3765	Plate 37 Trial 1	0.679211	1.02052	1.81501	0.279472	0.993567
b3790	Plate 37 Trial 1	0.825545	0.839623	2.04946	0.345204	0.994552
b3807	Plate 37 Trial 1	0.624312	1.11026	1.8241	0.25884	0.988004
b3810	Plate 37 Trial 1	0.758544	0.913786	1.86224	0.306397	0.991295
b3812	Plate 37 Trial 1	1.02491	0.676304	1.5864	0.338405	0.974536
b3817	Plate 37 Trial 1	0.713538	0.971423	1.82426	0.381285	0.994297
b3832	Plate 37 Trial 1	0.187694	3.69297	-0.00295861	0.99298	0.234375
b3858	Plate 37 Trial 1	0.65467	1.05877	1.7796	0.178748	0.994084
b3862	Plate 37 Trial 1	0.700738	0.989167	1.8856	0.295636	0.994964
b3866	Plate 37 Trial 1	0.636466	1.08906	1.7401	0.203037	0.979572
b3872	Plate 37 Trial 1	0.68459	1.0125	1.92869	0.405986	0.992679
b3873	Plate 37 Trial 1	0.763434	0.907933	1.8419	0.209493	0.990047
b3874	Plate 37 Trial 1	0.749903	0.924316	1.91299	0.365677	0.994357
b3875	Plate 37 Trial 1	0.60377	1.14803	1.54745	0.127762	0.990337
b3878	Plate 37 Trial 1	0.798915	0.867611	1.85138	0.274424	0.995526
b3879	Plate 37 Trial 1	0.649714	1.06685	1.86691	0.262474	0.993529
b3881	Plate 37 Trial 1	0.735166	0.942844	1.92245	0.35422	0.992918
b3882	Plate 37 Trial 1	0.701021	0.988768	1.85269	0.291405	0.992749
b3888	Plate 37 Trial 1	0.501368	1.38251	2.11273	0.40992	0.992981
b3896	Plate 37 Trial 1	0.72095	0.961436	1.79245	0.246121	0.990333
b3900	Plate 37 Trial 1	0.723218	0.958421	1.90195	0.45154	0.990674
b3915	Plate 37 Trial 1	0.887675	0.780857	1.92302	0.663905	0.994843
b3921	Plate 37 Trial 1	0.695785	0.99621	1.88823	0.325536	0.994797
b3922	Plate 37 Trial 1	0.628504	1.10285	1.82728	0.302259	0.994154
b3928	Plate 37 Trial 1	0.690461	1.00389	1.97841	0.32367	0.995681
b3937	Plate 37 Trial 1	0.58303	1.18887	1.89759	0.270937	0.992825
b3944	Plate 37 Trial 1	0.721684	0.960458	1.94915	0.468574	0.994016
b3955	Plate 37 Trial 1	0.767608	0.902996	1.96454	0.545421	0.995115
b3964	Plate 37 Trial 1	0.910563	0.761229	1.74794	0.607528	0.991468
b3996	Plate 37 Trial 1	0.77515	0.894211	2.05271	0.526204	0.994607
b3999	Plate 37 Trial 1	0.613077	1.1306	2.16241	2.39262	0.999412
b4001	Plate 37 Trial 1	0.703043	0.985924	1.91777	0.398222	0.994308
b4012	Plate 37 Trial 1	0.530493	1.30661	1.97248	0.334384	0.993147
b4022	Plate 37 Trial 1	0.715873	0.968254	1.91511	0.29381	0.994444
b4023	Plate 37 Trial 1	0.740365	0.936224	1.98822	0.41366	0.995703
b4026	Plate 37 Trial 1	0.725949	0.954815	1.97829	0.408893	0.995579
b4028	Plate 37 Trial 1	0.612287	1.13206	2.10361	0.836411	0.997431
b4029	Plate 37 Trial 1	0.718366	0.964894	1.91311	0.321079	0.994744
b4030	Plate 37 Trial 1	0.667514	1.0384	1.97887	0.127798	0.992677
b4038	Plate 37 Trial 1	0.663497	1.04469	1.77297	0.192451	0.991732
b4045	Plate 37 Trial 1	0.651852	1.06335	1.92126	0.335421	0.993278
b4047	Plate 37 Trial 1	0.643575	1.07703	1.94452	0.275194	0.995028
b4048	Plate 37 Trial 1	-2.20511	-0.314336	-0.0055044	1.37765	0
b4056	Plate 37 Trial 1	0.721401	0.960834	1.8677	0.301905	0.993648
b4057	Plate 37 Trial 1	0.656197	1.05631	1.84651	0.108557	0.994008
b4061	Plate 37 Trial 1	0.532453	1.3018	2.09534	3.86985	0.999016
b4064	Plate 37 Trial 1	0.706571	0.981001	1.88085	0.321113	0.995146
b4065	Plate 37 Trial 1	0.693339	0.999723	1.89498	0.351969	0.995738
b4066	Plate 37 Trial 1	0.679526	1.02004	1.92231	0.36387	0.993885
b4067	Plate 37 Trial 1	0.724095	0.95726	1.97891	0.383723	0.995931
b4078	Plate 37 Trial 1	0.645182	1.07434	1.91657	0.48215	0.996152
b4080	Plate 37 Trial 1	0.667506	1.03841	1.84085	0.235553	0.995218
b4082	Plate 37 Trial 1	3.17e-12	219000000000	-1.05e-11	0.999087	0
b4108	Plate 37 Trial 1	0.713556	0.971399	1.9216	0.344058	0.995779
b4109	Plate 37 Trial 1	0.00483662	143.312	0.0118255	-0.471204	0.420799
b4115	Plate 37 Trial 1	0.713131	0.971978	1.94567	0.35823	0.994995
b4121	Plate 37 Trial 1	0.716222	0.967783	1.806	0.218692	0.993671
b4126	Plate 37 Trial 1	-0.144487	-4.79731	-0.00134682	0.920107	0.010101
b4127	Plate 37 Trial 1	0.707445	0.979789	1.91697	0.297436	0.995247
b4128	Plate 37 Trial 1	0.662978	1.04551	1.85872	0.236777	0.995729
b4130	Plate 37 Trial 1	0.77393	0.89562	1.89633	0.20801	0.994624
b4141	Plate 37 Trial 1	0.691578	1.00227	1.91312	0.303684	0.995521
b4145	Plate 37 Trial 1	0.817536	0.847849	1.78118	0.450461	0.995543
b4157	Plate 37 Trial 1	0.713474	0.97151	1.83559	0.23442	0.994232
b4158	Plate 37 Trial 1	0.965828	0.717672	1.71222	0.421595	0.979698
b4159	Plate 37 Trial 1	0.711057	0.974813	1.93438	0.260673	0.994815
b4166	Plate 37 Trial 1	0.714603	0.969976	1.92888	0.35502	0.995867
b4176	Plate 37 Trial 1	0.496644	1.39566	1.81509	0.0233868	0.993649
b4178	Plate 37 Trial 1	0.657171	1.05474	2.18054	3.40657	0.999784
b4180	Plate 37 Trial 1	0.614862	1.12732	1.54799	0.09745	0.991259
b4181	Plate 37 Trial 1	-5.9e-12	-118000000000	-8.92e-33	1	0
b4182	Plate 37 Trial 1	0.637545	1.08721	1.65449	0.0827426	0.991745
b4183	Plate 37 Trial 1	0.671597	1.03209	1.8446	0.187751	0.993735
b4184	Plate 37 Trial 1	0.643227	1.07761	1.81833	0.169461	0.993083
b4185	Plate 37 Trial 1	0.691447	1.00246	1.73678	0.186004	0.992591
b4186	Plate 37 Trial 1	0.789607	0.877838	1.7656	0.173624	0.99304
b2490	Plate 61 Trial 3	0.551691	1.25641	1.86591	0.585734	0.994906
b2498	Plate 61 Trial 3	0.682423	1.01571	1.77016	0.414948	0.995203
b2617	Plate 61 Trial 3	0.628288	1.10323	1.69515	0.512338	0.995005
b2664	Plate 61 Trial 3	0.529992	1.30784	1.62331	0.109641	0.995299
b2765	Plate 61 Trial 3	0.703797	0.984868	1.91003	1.15312	0.997543
b2879	Plate 61 Trial 3	0.730296	0.949132	1.86006	0.691681	0.992308
b2901	Plate 61 Trial 3	0.690036	1.00451	1.64321	0.293107	0.992939
b2946	Plate 61 Trial 3	0.643336	1.07743	1.66352	0.396569	0.994181
b2948	Plate 61 Trial 3	0.662563	1.04616	1.85341	0.805077	0.99694
b2959	Plate 61 Trial 3	0.667852	1.03787	1.71375	0.423025	0.995568
b2964	Plate 61 Trial 3	0.621839	1.11467	1.65502	0.298498	0.994034
b3094	Plate 61 Trial 3	0.714811	0.969693	1.91553	1.76895	0.998022
b3115	Plate 61 Trial 3	0.590684	1.17347	1.81529	1.37151	0.997406
b3120	Plate 61 Trial 3	0.685593	1.01102	1.73827	0.359753	0.993307
b3133	Plate 61 Trial 3	0.630919	1.09863	1.94538	0.888333	0.996802
b3157	Plate 61 Trial 3	0.699462	0.990972	1.76923	0.318049	0.994949
b3181	Plate 61 Trial 3	0.68474	1.01228	1.83717	0.459892	0.993945
b3190	Plate 61 Trial 3	0.663938	1.04399	1.70775	0.438387	0.992901
b3209	Plate 61 Trial 3	0.686138	1.01022	2.0235	0.7579	0.995452
b3224	Plate 61 Trial 3	0.759585	0.912535	1.98207	0.894722	0.997359
b3247	Plate 61 Trial 3	0.622902	1.11277	1.73557	0.308691	0.994936
b3258	Plate 61 Trial 3	0.710534	0.97553	1.83283	1.46188	0.996425
b4550	Plate 61 Trial 3	0.586476	1.18189	1.67334	0.245532	0.990873
b4551	Plate 61 Trial 3	0.635659	1.09044	1.78347	0.328211	0.993534
b3367	Plate 61 Trial 3	0.505436	1.37138	1.84976	0.299593	0.993669
b3370	Plate 61 Trial 3	0.711048	0.974825	1.8464	0.418903	0.994751
b2743	Plate 61 Trial 3	0.672795	1.03025	1.87446	0.394875	0.994748
b2890	Plate 61 Trial 3	0.617521	1.12247	1.69704	0.387001	0.997768
b3053	Plate 61 Trial 3	0.649625	1.067	1.76863	0.259045	0.997957
b3259	Plate 61 Trial 3	0.644583	1.07534	1.83009	0.477209	0.994621
b3349	Plate 61 Trial 3	0.650161	1.06612	1.76679	0.509008	0.995553
b3363	Plate 61 Trial 3	0.654888	1.05842	1.68614	0.376564	0.994354
b3590	Plate 61 Trial 3	0.669925	1.03466	1.71609	0.285641	0.992194
b3591	Plate 61 Trial 3	0.652278	1.06266	1.66377	0.424585	0.994112
b3636	Plate 61 Trial 3	0.610416	1.13553	1.86984	0.58853	0.997303
b3839	Plate 61 Trial 3	0.641941	1.07977	1.88779	0.444056	0.998782
b3887	Plate 61 Trial 3	0.698626	0.992157	1.77238	0.365985	0.994147
b3936	Plate 61 Trial 3	0.727435	0.952864	2.02375	0.82274	0.997192
b3980	Plate 61 Trial 3	0.517204	1.34018	1.65617	0.469895	0.995374
b3983	Plate 61 Trial 3	0.572612	1.2105	1.63437	0.339973	0.994284
b4089	Plate 61 Trial 3	0.686326	1.00994	1.79449	0.565658	0.995567
b4129	Plate 61 Trial 3	0.541598	1.27982	1.42488	0.62062	0.99273
b4147	Plate 61 Trial 3	0.589486	1.17585	1.76701	0.272547	0.99574
b4171	Plate 61 Trial 3	0.676336	1.02486	1.74843	0.447459	0.991197
b4200	Plate 61 Trial 3	0.706616	0.980938	1.9107	0.457694	0.995636
b4203	Plate 61 Trial 3	0.717811	0.96564	1.97659	0.668177	0.9947
b4235	Plate 61 Trial 3	0.692398	1.00108	1.90394	0.523598	0.991954
b4371	Plate 61 Trial 3	0.699506	0.99091	1.79305	0.457484	0.994877
b4373	Plate 61 Trial 3	0.70335	0.985494	1.71365	0.35237	0.993082
b0550	Plate 61 Trial 3	0.575516	1.20439	1.74787	0.196044	0.995552
b0797	Plate 61 Trial 3	0.622607	1.1133	1.82281	0.423471	0.994276
b0998	Plate 61 Trial 3	0.716924	0.966835	1.95692	0.608011	0.996618
b1594	Plate 61 Trial 3	0.609499	1.13724	1.84119	0.469213	0.994399
b2101	Plate 61 Trial 3	0.565889	1.22488	1.8103	0.670845	0.996024
b2570	Plate 61 Trial 3	0.602319	1.1508	1.56689	0.261758	0.99172
b2571	Plate 61 Trial 3	0.622885	1.1128	1.67195	0.534689	0.99236
b3032	Plate 61 Trial 3	0.594971	1.16501	1.64526	0.350709	0.99415
b3422	Plate 61 Trial 3	0.661614	1.04766	1.70103	0.286563	0.995269
b3501	Plate 61 Trial 3	0.679559	1.02	1.94021	0.643055	0.996334
b3783	Plate 61 Trial 3	0.587919	1.17898	1.91372	0.486703	0.994363
b4219	Plate 61 Trial 3	0.668982	1.03612	1.94128	0.497524	0.992545
b4300	Plate 61 Trial 3	0.657875	1.05362	1.91588	0.451622	0.993505
b4396	Plate 61 Trial 3	0.687903	1.00762	1.64741	0.36003	0.984925
b0110	Plate 61 Trial 3	0.645955	1.07306	1.64359	0.31947	0.99134
b0111	Plate 61 Trial 3	-0.880154	-0.787529	3.91e-11	0.17222	0
b0281	Plate 61 Trial 3	0.689386	1.00546	1.82926	0.381511	0.995314
b0324	Plate 61 Trial 3	0.631187	1.09817	1.97526	0.474774	0.996824
b0355	Plate 61 Trial 3	0.664771	1.04269	1.96021	0.602525	0.994535
b0377	Plate 61 Trial 3	0.611793	1.13298	1.92084	0.46616	0.994931
b0433	Plate 61 Trial 3	0.674785	1.02721	1.69155	0.47446	0.992303
b0456	Plate 61 Trial 3	0.590969	1.1729	1.68818	0.28155	0.992116
b0479	Plate 61 Trial 3	0.574383	1.20677	1.44824	0.539034	0.990012
b0508	Plate 61 Trial 3	0.629744	1.10068	1.81732	0.463435	0.997154
b0539	Plate 61 Trial 3	0.543986	1.2742	1.86204	0.218773	0.996327
b0543	Plate 61 Trial 3	0.588514	1.17779	1.82623	0.449154	0.992863
b0555	Plate 61 Trial 3	0.687734	1.00787	1.86947	0.450564	0.994509
b0557	Plate 61 Trial 3	0.686948	1.00902	2.00967	0.474057	0.992193
b0569	Plate 61 Trial 3	0.698534	0.992289	1.70642	0.356407	0.992939
b0598	Plate 61 Trial 3	0.659346	1.05127	1.78467	0.544301	0.996084
b0731	Plate 61 Trial 3	0.406964	1.70322	1.44377	0.539459	0.994879
b0738	Plate 61 Trial 3	0.563488	1.2301	1.92839	0.732628	0.998356
b0880	Plate 61 Trial 3	0.580715	1.19361	1.96824	0.298305	0.997078
b0935	Plate 61 Trial 3	0.720599	0.961905	1.75327	0.295231	0.992826
b0950	Plate 61 Trial 3	0.529158	1.30991	1.74555	0.158053	0.994273
b0951	Plate 61 Trial 3	0.637015	1.08812	1.66827	0.552499	0.994186
b0990	Plate 61 Trial 3	0.531993	1.30292	1.40733	0.382001	0.988838
b2096	Plate 85 Trial 2	0.619838	1.11827	1.79126	0.448024	0.996833
b2207	Plate 85 Trial 2	0.633211	1.09465	1.76773	0.431757	0.996843
b2341	Plate 85 Trial 2	0.665503	1.04154	1.86472	0.506585	0.994601
b2722	Plate 85 Trial 2	0.651801	1.06343	1.79331	0.372366	0.993642
b2723	Plate 85 Trial 2	0.613654	1.12954	1.63756	0.325178	0.992639
b2724	Plate 85 Trial 2	0.648897	1.06819	1.94803	0.549755	0.996694
b2725	Plate 85 Trial 2	0.626283	1.10676	1.61838	0.24189	0.993786
b2730	Plate 85 Trial 2	0.66026	1.04981	1.76006	0.610878	0.995776
b2731	Plate 85 Trial 2	0.605841	1.14411	1.45123	0.383814	0.994411
b2799	Plate 85 Trial 2	0.533592	1.29902	1.50136	0.295221	0.99479
b2800	Plate 85 Trial 2	0.697616	0.993594	1.71011	0.368833	0.993044
b2802	Plate 85 Trial 2	0.634212	1.09293	1.77072	0.492067	0.994355
b2804	Plate 85 Trial 2	0.538141	1.28804	1.56922	0.192367	0.990179
b2842	Plate 85 Trial 2	0.650243	1.06598	1.85778	0.601865	0.99486
b2927	Plate 85 Trial 2	0.680307	1.01887	1.79982	0.556902	0.995657
b2990	Plate 85 Trial 2	0.583061	1.18881	1.52086	0.582913	0.995316
b2992	Plate 85 Trial 2	0.620958	1.11625	1.67413	0.363525	0.997644
b2996	Plate 85 Trial 2	0.570256	1.2155	1.53331	0.497951	0.996086
b3337	Plate 85 Trial 2	0.67305	1.02986	1.74102	0.647261	0.995314
b3417	Plate 85 Trial 2	0.67137	1.03244	1.82551	0.525921	0.995419
b3601	Plate 85 Trial 2	0.58789	1.17904	1.51006	0.492477	0.991629
b3893	Plate 85 Trial 2	0.711165	0.974665	1.84768	0.571957	0.994488
b0038	Plate 85 Trial 2	0.569208	1.21774	1.68336	0.481632	0.990962
b0039	Plate 85 Trial 2	0.616665	1.12403	1.64478	0.486288	0.995644
b0335	Plate 85 Trial 2	0.683345	1.01434	1.84256	0.569971	0.997342
b1412	Plate 85 Trial 2	0.524388	1.32182	1.58984	0.256198	0.994378
b0032	Plate 85 Trial 2	0.589672	1.17548	1.53968	0.472238	0.992452
b0099	Plate 85 Trial 2	0.56594	1.22477	1.68284	0.417594	0.99407
b0469	Plate 85 Trial 2	0.537955	1.28848	1.71365	0.287306	0.988724
b2476	Plate 85 Trial 2	0.693329	0.999738	1.88356	0.58197	0.995633
b2507	Plate 85 Trial 2	0.700421	0.989616	1.81218	0.435633	0.994662
b2819	Plate 85 Trial 2	0.526106	1.3175	1.67677	0.287477	0.994896
b3831	Plate 85 Trial 2	0.626006	1.10725	1.71105	0.469577	0.99665
b4006	Plate 85 Trial 2	0.656005	1.05662	1.69578	0.471657	0.995435
b3680	Plate 85 Trial 2	0.732464	0.946323	1.86635	0.444405	0.9944
b0060	Plate 85 Trial 2	0.626765	1.10591	1.69448	0.572192	0.994897
b2518	Plate 85 Trial 2	0.595233	1.1645	1.85836	0.442263	0.998712
b0343	Plate 85 Trial 2	0.629474	1.10115	1.72909	0.330578	0.994153
b0463	Plate 85 Trial 2	0.657506	1.05421	1.6938	0.343002	0.992677
b0589	Plate 85 Trial 2	0.529235	1.30972	1.63243	0.338955	0.996359
b0697	Plate 85 Trial 2	0.505541	1.3711	1.68775	0.383579	0.995989
b0832	Plate 85 Trial 2	0.633956	1.09337	1.67636	0.544337	0.99398
b1223	Plate 85 Trial 2	0.448367	1.54594	1.81245	0.40182	0.994147
b1818	Plate 85 Trial 2	0.649697	1.06688	1.58572	0.300334	0.984713
b1917	Plate 85 Trial 2	0.637333	1.08758	1.78166	0.51071	0.993482
b2093	Plate 85 Trial 2	0.566708	1.22311	1.81183	0.512652	0.993999
b2240	Plate 85 Trial 2	0.598113	1.15889	1.63222	0.239184	0.992612
b2307	Plate 85 Trial 2	0.456333	1.51895	1.6749	0.354785	0.995891
b2308	Plate 85 Trial 2	0.638573	1.08546	1.75621	0.507327	0.995811
b2310	Plate 85 Trial 2	0.358481	1.93357	1.58697	0.164994	0.995115
b2918	Plate 85 Trial 2	0.59222	1.17042	1.7099	0.416392	0.995805
b2975	Plate 85 Trial 2	0.71638	0.967569	1.95175	0.666774	0.995913
b3271	Plate 85 Trial 2	0.564337	1.22825	1.78431	0.441141	0.992253
b3477	Plate 85 Trial 2	0.707963	0.979073	1.86951	0.451328	0.995955
b3603	Plate 85 Trial 2	0.596114	1.16278	1.55265	0.157663	0.99147
b4087	Plate 85 Trial 2	0.639039	1.08467	1.85063	0.525508	0.996644
b2785	Plate 85 Trial 2	0.65392	1.05999	1.58068	0.371352	0.992163
b3244	Plate 85 Trial 2	0.603399	1.14874	1.70151	0.483258	0.991379
b3339	Plate 85 Trial 2	0.597094	1.16087	1.90354	0.691417	0.996825
b0464	Plate 85 Trial 2	0.570564	1.21485	1.64483	0.414689	0.996581
b2698	Plate 85 Trial 2	0.678226	1.022	1.76616	0.349828	0.994082
b3481	Plate 85 Trial 2	0.63386	1.09353	1.57367	0.225355	0.991316
b0537	Plate 85 Trial 2	0.523195	1.32483	1.63658	0.242508	0.995453
b0623	Plate 85 Trial 2	0.68028	1.01891	1.67445	0.527227	0.995608
b0937	Plate 85 Trial 2	0.608995	1.13818	1.8534	0.571423	0.99698
b4409	Plate 85 Trial 2	0.502742	1.37873	1.76222	0.511324	0.992708
b2303	Plate 85 Trial 2	0.563252	1.23062	1.92193	0.545065	0.994145
b2624	Plate 85 Trial 2	0.546438	1.26848	1.745	0.321671	0.989662
b3057	Plate 85 Trial 2	0.63104	1.09842	1.67794	0.593446	0.995157
b4055	Plate 85 Trial 2	0.587877	1.17907	1.47547	0.124069	0.992783
b0041	Plate 85 Trial 2	0.652754	1.06188	1.69719	0.367038	0.996517
b0342	Plate 85 Trial 2	0.598465	1.15821	1.65778	0.551405	0.996843
b0350	Plate 85 Trial 2	0.712535	0.972791	1.99658	0.748374	0.996915
b2066	Plate 85 Trial 2	0.639674	1.08359	1.78324	0.547579	0.994774
b2371	Plate 85 Trial 2	0.638677	1.08529	1.9962	0.648938	0.994615
b3454	Plate 85 Trial 2	0.620426	1.11721	1.80307	0.534534	0.9947
b4155	Plate 85 Trial 2	0.626334	1.10667	1.72881	0.392521	0.995284
b2587	Plate 85 Trial 2	0.599061	1.15706	1.48482	0.121596	0.991869
b0125	Plate 85 Trial 2	0.699052	0.991554	1.77238	0.488262	0.996052
b0376	Plate 85 Trial 2	0.600881	1.15355	1.83981	0.486753	0.996522
b0424	Plate 85 Trial 2	0.6197	1.11852	1.91727	0.534932	0.993149
b0533	Plate 85 Trial 2	0.509134	1.36143	1.75412	0.490424	0.994927
b0989	Plate 85 Trial 2	0.579736	1.19563	1.79248	0.424678	0.996326
b1191	Plate 85 Trial 2	0.424149	1.63421	1.56015	0.062253	0.991628
b1453	Plate 85 Trial 2	0.576942	1.20142	1.72747	0.219776	0.994699
b4542	Plate 85 Trial 2	0.496889	1.39497	1.75388	0.274122	0.994793
b2648	Plate 85 Trial 2	0.686636	1.00948	1.62602	0.32277	0.988144
b2883	Plate 85 Trial 2	0.688664	1.00651	1.9284	0.453264	0.995707
b2886	Plate 85 Trial 2	0.601765	1.15186	1.63988	0.418855	0.994745
b3107	Plate 85 Trial 2	0.646179	1.07269	1.76055	0.438402	0.995608
b3114	Plate 85 Trial 2	0.650319	1.06586	1.6741	0.20805	0.994253
b2377	Plate 83 Trial 3	0.553458	1.25239	1.673	0.282196	0.996221
b2408	Plate 83 Trial 3	0.604713	1.14624	1.81675	0.258261	0.995432
b2506	Plate 83 Trial 3	0.615147	1.1268	1.95066	0.336473	0.996285
b2626	Plate 83 Trial 3	0.640746	1.08178	1.74615	0.335752	0.995709
b2636	Plate 83 Trial 3	0.665224	1.04198	1.66933	0.355628	0.989134
b2645	Plate 83 Trial 3	0.805616	0.860394	1.84193	0.489503	0.994514
b1164	Plate 83 Trial 3	0.542281	1.27821	1.70591	0.130147	0.996029
b1577	Plate 83 Trial 3	0.611096	1.13427	1.57174	0.231653	0.992907
b1599	Plate 83 Trial 3	0.55392	1.25135	1.84873	0.340861	0.996394
b1824	Plate 83 Trial 3	0.701632	0.987907	1.77206	0.455373	0.994843
b0729	Plate 83 Trial 3	0.63036	1.09961	1.77599	0.37558	0.994231
b1109	Plate 83 Trial 3	0.643064	1.07788	1.67174	0.425973	0.994323
b0814	Plate 83 Trial 3	0.719797	0.962976	1.6933	0.458982	0.990973
b1139	Plate 83 Trial 3	0.754717	0.918419	1.91037	0.479029	0.996426
b1538	Plate 83 Trial 3	0.561454	1.23456	1.52312	0.170191	0.991355
b2289	Plate 83 Trial 3	0.643147	1.07774	1.76837	0.414807	0.996366
b2592	Plate 83 Trial 3	0.666686	1.03969	1.84639	0.362956	0.994917
b0064	Plate 83 Trial 3	0.696892	0.994626	1.77252	0.36227	0.993262
b0730	Plate 83 Trial 3	0.629319	1.10142	1.54041	0.316289	0.989782
b2808	Plate 83 Trial 3	0.682631	1.01541	1.56301	0.539103	0.973704
b3905	Plate 83 Trial 3	0.690572	1.00373	1.77626	0.386396	0.993996
b3720	Plate 83 Trial 3	0.664166	1.04364	1.55542	0.363201	0.98929
b0799	Plate 83 Trial 3	0.545222	1.27131	1.54088	0.199542	0.994175
b0875	Plate 83 Trial 3	0.646935	1.07143	1.80302	0.433036	0.995751
b2346	Plate 83 Trial 3	0.68058	1.01847	1.79925	0.42635	0.995696
b2849	Plate 83 Trial 3	0.593282	1.16833	1.72796	0.385516	0.994168
b2862	Plate 83 Trial 3	0.642283	1.07919	1.66633	0.385448	0.990022
b2409	Plate 83 Trial 3	0.564646	1.22758	1.70726	0.285916	0.994195
b2877	Plate 83 Trial 3	0.734072	0.94425	1.72207	0.373544	0.992662
b2880	Plate 83 Trial 3	0.451482	1.53527	1.3279	-0.010894	0.988507
b2940	Plate 83 Trial 3	0.605606	1.14455	1.69268	0.251106	0.993566
b2951	Plate 83 Trial 3	0.615291	1.12653	1.8482	0.406121	0.997221
b3002	Plate 83 Trial 3	0.660641	1.0492	1.91003	0.489753	0.994463
b3148	Plate 83 Trial 3	0.675389	1.02629	1.66893	0.439976	0.990223
b3211	Plate 83 Trial 3	0.617328	1.12282	1.65377	0.418946	0.992146
b3252	Plate 83 Trial 3	0.714023	0.970764	1.97507	0.556367	0.99767
b3374	Plate 83 Trial 3	0.720092	0.962582	1.79077	0.396424	0.994461
b3377	Plate 83 Trial 3	0.499933	1.38648	1.2835	0.112314	0.990553
b3410	Plate 83 Trial 3	0.607139	1.14166	1.69178	0.339462	0.995968
b3427	Plate 83 Trial 3	0.671443	1.03232	1.87862	0.268196	0.995244
b3512	Plate 83 Trial 3	0.676418	1.02473	1.7298	0.511794	0.993074
b3515	Plate 83 Trial 3	0.717468	0.966102	1.90791	0.547021	0.995508
b3524	Plate 83 Trial 3	0.562229	1.23285	1.74911	0.350554	0.993569
b3576	Plate 83 Trial 3	0.686331	1.00993	1.82656	0.43578	0.995107
b3592	Plate 83 Trial 3	0.718018	0.965362	1.85065	0.381038	0.995346
b3598	Plate 83 Trial 3	0.774147	0.895368	1.34066	0.203736	0.984646
b3802	Plate 83 Trial 3	0.685796	1.01072	1.8426	0.374863	0.995577
b3901	Plate 83 Trial 3	0.719174	0.963811	1.90145	0.402696	0.996046
b4011	Plate 83 Trial 3	0.677577	1.02298	1.79232	0.468183	0.993771
b4020	Plate 83 Trial 3	0.744162	0.931447	1.87592	0.50029	0.991906
b4309	Plate 83 Trial 3	0.721221	0.961074	1.75152	0.405117	0.993286
b4332	Plate 83 Trial 3	0.604799	1.14608	1.90281	0.369756	0.995042
b4347	Plate 83 Trial 3	0.676562	1.02451	1.84018	0.358166	0.996325
b4356	Plate 83 Trial 3	0.661388	1.04802	1.58933	0.259698	0.99387
b0002	Plate 83 Trial 3	0.697873	0.993228	1.66955	0.260847	0.994643
b0828	Plate 83 Trial 3	0.554243	1.25062	1.76627	0.111988	0.995208
b1748	Plate 83 Trial 3	0.575281	1.20488	1.64297	0.261833	0.991108
b0596	Plate 83 Trial 3	0.679154	1.0206	1.78474	0.441236	0.990208
b0921	Plate 83 Trial 3	0.58591	1.18303	1.65428	0.212902	0.993837
b1096	Plate 83 Trial 3	0.527493	1.31404	1.80122	0.295803	0.995028
b2262	Plate 83 Trial 3	0.376669	1.8402	1.73329	0.0776528	0.995644
b0140	Plate 83 Trial 3	0.439461	1.57727	1.59107	0.00555038	0.994947
b1083	Plate 83 Trial 3	0.492965	1.40608	1.64188	0.00597771	0.994801
b1319	Plate 83 Trial 3	0.443018	1.5646	1.82018	0.124621	0.995419
b1374	Plate 83 Trial 3	0.451859	1.53399	1.55227	-0.0675382	0.99344
b1503	Plate 83 Trial 3	0.517369	1.33975	1.79839	0.0978317	0.995074
b1878	Plate 83 Trial 3	0.675412	1.02626	1.70772	0.53464	0.994051
b1892	Plate 83 Trial 3	0.736055	0.941706	1.81994	0.443094	0.993509
b2519	Plate 83 Trial 3	0.63121	1.09813	1.79569	0.339018	0.993918
b2826	Plate 83 Trial 3	0.638763	1.08514	1.70896	0.345508	0.993964
b3624	Plate 83 Trial 3	0.582357	1.19024	1.85341	0.302085	0.996533
b3628	Plate 83 Trial 3	0.686764	1.00929	1.86453	0.476099	0.994164
b3661	Plate 83 Trial 3	0.683731	1.01377	1.75667	0.498342	0.993583
b4319	Plate 83 Trial 3	0.688215	1.00717	1.83401	0.343635	0.99562
b4355	Plate 83 Trial 3	0.682952	1.01493	1.92542	0.448658	0.995943
b0271	Plate 83 Trial 3	0.734626	0.943537	1.85353	0.531593	0.995978
b2662	Plate 83 Trial 3	0.573365	1.20891	1.70065	0.223012	0.995375
b2977	Plate 83 Trial 3	0.714489	0.97013	1.91779	0.526574	0.997131
b3213	Plate 83 Trial 3	0.62431	1.11026	1.58536	0.237984	0.993667
b3583	Plate 83 Trial 3	0.683622	1.01393	1.73706	0.374623	0.991752
b4093	Plate 83 Trial 3	0.625831	1.10756	1.67823	0.41019	0.994037
b4096	Plate 83 Trial 3	0.408826	1.69546	1.15997	-0.198498	0.977003
b4098	Plate 83 Trial 3	0.712573	0.972739	1.84635	0.497367	0.994992
b4100	Plate 83 Trial 3	0.711086	0.974773	1.82228	0.650708	0.995824
b0348	Plate 83 Trial 3	0.672454	1.03077	1.61876	0.180789	0.993766
b0895	Plate 83 Trial 3	0.47602	1.45613	1.64721	0.0952933	0.99568
b1224	Plate 83 Trial 3	0.468765	1.47867	1.56284	0.0343146	0.991631
b1225	Plate 83 Trial 3	0.571999	1.2118	1.78563	0.243312	0.994849
b1301	Plate 83 Trial 3	0.646927	1.07145	1.76021	0.333277	0.99337
b1475	Plate 83 Trial 3	0.496532	1.39598	1.69857	0.0630551	0.994627
b2033	Plate 83 Trial 3	0.725784	0.955032	1.92469	0.47718	0.996463
b2036	Plate 83 Trial 3	0.576109	1.20315	1.68917	0.251558	0.992803
b1494	Plate 9 Trial 1	0.727909	0.952244	1.38571	0.509251	0.994275
b1766	Plate 9 Trial 1	0.695436	0.996709	1.41981	1.46914	0.99668
b1829	Plate 9 Trial 1	0.646864	1.07155	1.28208	0.944338	0.989742
b1830	Plate 9 Trial 1	0.776315	0.892869	1.33529	0.475515	0.993926
b1845	Plate 9 Trial 1	0.743674	0.932058	1.37619	0.453761	0.996848
b2023	Plate 9 Trial 1	0.523912	1.32302	1.39837	2.08574	0.998212
b2081	Plate 9 Trial 1	0.779582	0.889127	1.17612	0.367581	0.994221
b2328	Plate 9 Trial 1	0.73548	0.942442	1.3909	0.467199	0.996418
b2385	Plate 9 Trial 1	0.600532	1.15422	1.44821	1.9836	0.997198
b2491	Plate 9 Trial 1	0.538243	1.28779	1.65418	0.497949	0.998525
b2523	Plate 9 Trial 1	0.738879	0.938106	1.38623	1.06998	0.995115
b2699	Plate 9 Trial 1	0.761608	0.91011	1.43235	0.647521	0.99635
b2718	Plate 9 Trial 1	0.71374	0.971148	1.38098	2.12288	0.994606
b2717	Plate 9 Trial 1	0.371522	1.86569	1.38759	1.55297	0.998001
b2742	Plate 9 Trial 1	0.704092	0.984456	1.44945	1.00225	0.99668
b2753	Plate 9 Trial 1	0.756173	0.916652	1.46644	0.62818	0.997072
b2821	Plate 9 Trial 1	0.812006	0.853623	1.42666	0.500902	0.997332
b2872	Plate 9 Trial 1	0.7523	0.921371	1.47684	0.60162	0.997072
b2936	Plate 9 Trial 1	0.762644	0.908874	1.44061	0.627041	0.996802
b2944	Plate 9 Trial 1	0.824628	0.840557	1.47505	0.46195	0.9983
b2972	Plate 9 Trial 1	0.67288	1.03012	1.46778	1.72502	0.997824
b2993	Plate 9 Trial 1	0.592204	1.17045	1.30886	1.39692	0.997685
b3131	Plate 9 Trial 1	0.73198	0.946948	1.39914	0.64174	0.99647
b3129	Plate 9 Trial 1	0.692356	1.00114	1.48565	0.637612	0.996019
b3158	Plate 9 Trial 1	0.724192	0.957132	1.50342	0.588251	0.996346
b3182	Plate 9 Trial 1	0.77466	0.894776	1.5063	0.669637	0.99721
b3234	Plate 9 Trial 1	0.776439	0.892726	1.25281	0.460197	0.990484
b3958	Plate 9 Trial 1	0.798093	0.868504	1.33812	0.597582	0.997333
b3931	Plate 9 Trial 1	0.726606	0.953952	1.24439	0.44415	0.992061
b3932	Plate 9 Trial 1	0.749581	0.924712	1.26141	0.376887	0.994436
b3898	Plate 9 Trial 1	0.789546	0.877906	1.49383	0.692189	0.996303
b3847	Plate 9 Trial 1	0.767259	0.903407	1.49516	0.657597	0.996475
b3795	Plate 9 Trial 1	0.732495	0.946283	1.423	0.905348	0.996859
b3693	Plate 9 Trial 1	0.689284	1.0056	1.47931	0.713501	0.996667
b3527	Plate 9 Trial 1	0.758703	0.913595	1.43695	0.625284	0.99693
b3498	Plate 9 Trial 1	0.862048	0.804071	1.34852	0.750372	0.990222
b3469	Plate 9 Trial 1	0.768368	0.902103	1.50259	0.69406	0.996829
b3447	Plate 9 Trial 1	0.787056	0.880683	1.45308	0.690058	0.995783
b3335	Plate 9 Trial 1	0.777064	0.892008	1.32835	0.575799	0.99161
b4021	Plate 9 Trial 1	0.82164	0.843614	1.34606	0.624239	0.99624
b4173	Plate 9 Trial 1	0.683586	1.01399	1.28092	0.833959	0.994483
b4174	Plate 9 Trial 1	0.827174	0.83797	1.32632	0.593714	0.991951
b4175	Plate 9 Trial 1	0.808677	0.857137	1.4496	0.741479	0.996704
b4260	Plate 9 Trial 1	0.808339	0.857496	1.50264	0.71152	0.996709
b4328	Plate 9 Trial 1	0.881426	0.786393	1.30992	0.501071	0.989128
b4389	Plate 9 Trial 1	0.791329	0.875928	1.20704	0.407958	0.995091
b2163	Plate 9 Trial 1	0.794994	0.87189	1.44705	0.601951	0.996275
b2165	Plate 9 Trial 1	0.747611	0.92715	1.26731	0.431456	0.996776
b2181	Plate 9 Trial 1	0.767233	0.903437	1.38953	0.576366	0.995764
b2225	Plate 9 Trial 1	0.584369	1.18615	1.46704	0.622343	0.995651
b2226	Plate 9 Trial 1	0.814926	0.850565	1.48863	0.739353	0.996257
b2229	Plate 9 Trial 1	0.776984	0.892099	1.43735	0.628849	0.995638
b2230	Plate 9 Trial 1	0.7845	0.883553	1.47774	0.637962	0.996713
b2238	Plate 9 Trial 1	0.651637	1.0637	1.29928	0.899774	0.996695
b2244	Plate 9 Trial 1	0.584401	1.18608	1.39066	1.72907	0.9965
b4543	Plate 9 Trial 1	0.713975	0.970829	1.47675	0.741366	0.996725
b2245	Plate 9 Trial 1	0.82088	0.844396	1.47349	0.813235	0.99502
b2256	Plate 9 Trial 1	0.729955	0.949576	1.40817	0.500838	0.996186
b4544	Plate 9 Trial 1	0.743285	0.932546	1.33229	0.554408	0.99639
b2272	Plate 9 Trial 1	0.603569	1.14841	1.45814	7.39738	0.998422
b2275	Plate 9 Trial 1	0.701949	0.987462	1.38333	0.57862	0.996895
b2291	Plate 9 Trial 1	0.738948	0.938019	1.5101	0.811871	0.996306
b2299	Plate 9 Trial 1	0.78827	0.879327	1.44042	0.63618	0.995821
b2325	Plate 9 Trial 1	0.719446	0.963446	1.34279	0.517958	0.995974
b2333	Plate 9 Trial 1	0.754911	0.918184	1.30817	0.382484	0.997469
b2335	Plate 9 Trial 1	0.755594	0.917354	1.33759	0.440353	0.995266
b2354	Plate 9 Trial 1	0.739571	0.937229	1.31216	2.06478	0.987834
b2356	Plate 9 Trial 1	0.756847	0.915835	1.33511	0.463052	0.995644
b2358	Plate 9 Trial 1	0.820056	0.845244	1.4243	0.532058	0.99665
b2360	Plate 9 Trial 1	0.805943	0.860045	1.40663	0.484835	0.997138
b2361	Plate 9 Trial 1	0.785417	0.882521	1.40689	0.430012	0.997809
b2375	Plate 9 Trial 1	0.761448	0.910301	1.32466	0.421363	0.995847
b2390	Plate 9 Trial 1	0.681483	1.01712	1.38123	0.488803	0.996387
b2398	Plate 9 Trial 1	0.650593	1.06541	1.32511	0.645251	0.997195
b2399	Plate 9 Trial 1	-5.9e-12	-118000000000	-8.92e-33	1	0
b2419	Plate 9 Trial 1	0.772605	0.897156	1.2317	0.274849	0.996692
b2432	Plate 9 Trial 1	0.596535	1.16196	1.3007	1.24439	0.997522
b2433	Plate 9 Trial 1	0.673446	1.02925	1.21844	0.270641	0.997561
b2439	Plate 9 Trial 1	0.776967	0.89212	1.27175	0.287466	0.997011
b2451	Plate 9 Trial 1	0.526734	1.31593	1.35587	0.72814	0.998119
b2459	Plate 9 Trial 1	0.670024	1.03451	1.31874	0.420055	0.997139
b2460	Plate 9 Trial 1	0.624149	1.11055	1.24295	0.137868	0.996631
b1947	Plate 69 Trial 3	0.677488	1.02311	1.79658	0.507252	0.995856
b4538	Plate 69 Trial 3	0.528919	1.3105	1.67777	0.265063	0.994129
b2014	Plate 69 Trial 3	0.578039	1.19914	1.67408	0.317707	0.99283
b4539	Plate 69 Trial 3	0.698818	0.991885	1.87255	0.503959	0.994499
b2090	Plate 69 Trial 3	0.667809	1.03794	1.72309	0.351001	0.995488
b2145	Plate 69 Trial 3	0.684266	1.01298	1.84064	0.459848	0.993629
b2182	Plate 69 Trial 3	0.649504	1.06719	1.85715	0.520533	0.995097
b2201	Plate 69 Trial 3	0.54111	1.28097	1.79653	0.347707	0.994574
b2203	Plate 69 Trial 3	0.625886	1.10747	1.71381	0.369272	0.994856
b2214	Plate 69 Trial 3	0.595255	1.16445	1.69317	0.372062	0.994008
b2264	Plate 69 Trial 3	0.723665	0.957829	1.92055	0.487773	0.995479
b4501	Plate 69 Trial 3	0.604312	1.147	1.81814	0.38972	0.994006
b2426	Plate 69 Trial 3	0.572294	1.21117	1.56246	0.41708	0.989751
b2496	Plate 69 Trial 3	0.593731	1.16744	1.82178	0.8045	0.993606
b2504	Plate 69 Trial 3	0.629989	1.10025	1.57078	0.340571	0.991513
b2508	Plate 69 Trial 3	0.674953	1.02696	1.76235	0.42662	0.995343
b4548	Plate 69 Trial 3	0.709629	0.976774	1.82899	0.611973	0.99261
b2654	Plate 69 Trial 3	0.655255	1.05783	1.87651	0.65671	0.995275
b2798	Plate 69 Trial 3	0.63275	1.09545	1.68012	0.357169	0.993697
b2817	Plate 69 Trial 3	0.637398	1.08746	1.77308	0.507493	0.99268
b2844	Plate 69 Trial 3	0.687045	1.00888	1.89298	0.558111	0.995087
b2857	Plate 69 Trial 3	0.517842	1.33853	1.68277	0.442598	0.993487
b2866	Plate 69 Trial 3	0.709142	0.977445	1.8529	0.549751	0.993262
b2870	Plate 69 Trial 3	0.70483	0.983425	1.85522	0.527784	0.995263
b2876	Plate 69 Trial 3	0.603293	1.14894	1.63484	0.357001	0.992491
b2878	Plate 69 Trial 3	0.645011	1.07463	1.77743	0.370696	0.995908
b2887	Plate 69 Trial 3	0.617738	1.12207	1.90086	0.442674	0.996435
b2888	Plate 69 Trial 3	0.696553	0.995111	1.86848	0.435575	0.994516
b2909	Plate 69 Trial 3	0.629499	1.10111	1.75359	0.456284	0.993059
b2953	Plate 69 Trial 3	0.590165	1.1745	1.71749	0.486971	0.995366
b2965	Plate 69 Trial 3	0.722054	0.959966	1.96907	0.544532	0.996542
b2969	Plate 69 Trial 3	0.678538	1.02153	1.90197	0.449761	0.99417
b2970	Plate 69 Trial 3	0.658288	1.05295	1.81686	0.429375	0.994793
b2983	Plate 69 Trial 3	0.65278	1.06184	1.84866	0.561581	0.994427
b2985	Plate 69 Trial 3	0.671288	1.03256	1.78106	0.531009	0.99352
b2989	Plate 69 Trial 3	0.564862	1.22711	1.57269	0.701838	0.994686
b2991	Plate 69 Trial 3	0.477285	1.45227	1.61573	0.227431	0.99542
b2995	Plate 69 Trial 3	0.681525	1.01705	1.94424	0.509115	0.996567
b2999	Plate 69 Trial 3	0.699245	0.991279	1.82741	0.438781	0.994804
b3000	Plate 69 Trial 3	0.558609	1.24085	1.82948	0.358702	0.992867
b3012	Plate 69 Trial 3	0.638865	1.08497	1.68745	0.486025	0.992018
b3037	Plate 69 Trial 3	0.579125	1.19689	1.81823	0.412688	0.993223
b3042	Plate 69 Trial 3	0.362379	1.91277	1.33256	1.02179	0.979517
b3047	Plate 69 Trial 3	0.555052	1.2488	1.44838	0.332626	0.991887
b3073	Plate 69 Trial 3	0.713286	0.971767	1.91993	0.469443	0.996076
b3084	Plate 69 Trial 3	0.685247	1.01153	1.89306	0.459768	0.994664
b3085	Plate 69 Trial 3	0.664623	1.04292	1.81222	0.491191	0.993698
b3088	Plate 69 Trial 3	0.678146	1.02212	1.85417	0.454076	0.994712
b3097	Plate 69 Trial 3	0.641199	1.08102	1.69318	0.448635	0.992964
b3110	Plate 69 Trial 3	0.67529	1.02644	1.76797	0.489655	0.993326
b3125	Plate 69 Trial 3	0.697773	0.993371	1.91983	0.484151	0.994495
b3135	Plate 69 Trial 3	0.639543	1.08382	1.60033	0.393683	0.993572
b3152	Plate 69 Trial 3	0.695328	0.996863	1.98146	0.456412	0.996408
b3170	Plate 69 Trial 3	0.551675	1.25644	1.86177	0.67105	0.997863
b3173	Plate 69 Trial 3	0.62126	1.11571	1.91805	0.407154	0.995382
b3222	Plate 69 Trial 3	0.670759	1.03338	1.84041	0.557816	0.994068
b3238	Plate 69 Trial 3	0.639076	1.08461	1.40324	1.04367	0.978976
b3262	Plate 69 Trial 3	0.533952	1.29814	0.925614	2.06284	0.803087
b3269	Plate 69 Trial 3	0.675152	1.02665	1.77415	0.424768	0.995761
b3270	Plate 69 Trial 3	0.627321	1.10493	1.89971	0.508821	0.996442
b4002	Plate 69 Trial 3	0.686861	1.00915	1.86417	0.378504	0.995483
b3998	Plate 69 Trial 3	0.733007	0.945621	1.90615	0.430334	0.994996
b3991	Plate 69 Trial 3	0.654783	1.05859	1.82561	0.445069	0.995662
b3962	Plate 69 Trial 3	0.655645	1.0572	1.83129	0.453115	0.995795
b3959	Plate 69 Trial 3	0.703162	0.985757	1.82629	0.404787	0.995263
b3947	Plate 69 Trial 3	0.676561	1.02452	1.69837	0.347785	0.994191
b3943	Plate 69 Trial 3	0.676065	1.02527	1.82049	0.417488	0.995661
b3909	Plate 69 Trial 3	0.618609	1.12049	1.78239	0.360725	0.996684
b3899	Plate 69 Trial 3	0.711459	0.974261	1.87489	0.355697	0.99562
b3889	Plate 69 Trial 3	0.559278	1.23936	1.54596	0.338085	0.992654
b3885	Plate 69 Trial 3	0.242041	2.86376	0.726644	1.01791	0.965269
b3884	Plate 69 Trial 3	0.641259	1.08092	1.92984	0.43974	0.996501
b3883	Plate 69 Trial 3	0.600052	1.15515	1.34119	0.650922	0.993335
b2786	Plate 5 Trial 1	0.735364	0.94259	1.3297	0.571443	0.996575
b3025	Plate 5 Trial 1	0.734317	0.943934	1.38566	0.940335	0.996577
b3026	Plate 5 Trial 1	0.730184	0.949277	1.431	0.815885	0.997027
b3202	Plate 5 Trial 1	0.715594	0.968631	1.48689	0.793927	0.993962
b3210	Plate 5 Trial 1	0.684508	1.01262	1.44011	0.973005	0.997337
b3649	Plate 5 Trial 1	0.742947	0.93297	1.3259	1.2427	0.991638
b3668	Plate 5 Trial 1	0.728346	0.951673	1.35908	1.19468	0.996304
b3669	Plate 5 Trial 1	0.725047	0.956003	1.37344	1.08555	0.996876
b3868	Plate 5 Trial 1	0.764636	0.906506	1.30384	0.819202	0.994825
b3869	Plate 5 Trial 1	0.772149	0.897686	1.44222	0.825836	0.997093
b3911	Plate 5 Trial 1	0.620123	1.11776	1.2887	0.603093	0.997183
b3912	Plate 5 Trial 1	0.781065	0.887439	1.45898	0.357995	0.994495
b4003	Plate 5 Trial 1	0.575335	1.20477	1.27406	0.562217	0.997482
b4004	Plate 5 Trial 1	0.707819	0.979272	1.34595	0.670478	0.997181
b4112	Plate 5 Trial 1	0.68207	1.01624	1.30821	1.12265	0.994848
b4113	Plate 5 Trial 1	0.731322	0.9478	1.42592	0.923843	0.997147
b4124	Plate 5 Trial 1	0.746383	0.928675	1.46193	0.485013	0.996269
b4125	Plate 5 Trial 1	0.742962	0.932952	1.48502	0.584317	0.996815
b4398	Plate 5 Trial 1	0.74313	0.93274	1.46319	0.624618	0.996927
b4399	Plate 5 Trial 1	0.652803	1.0618	1.33263	0.878624	0.996822
b4401	Plate 5 Trial 1	0.632997	1.09502	1.24002	0.259217	0.993414
b3049	Plate 5 Trial 1	0.698954	0.991693	1.3773	0.669215	0.99849
b1197	Plate 5 Trial 1	0.658508	1.0526	1.17377	0.504685	0.99582
b2049	Plate 5 Trial 1	0.637058	1.08804	1.35468	0.778084	0.997541
b3751	Plate 5 Trial 1	0.660334	1.04969	1.44331	0.737553	0.997302
b1243	Plate 5 Trial 1	0.788978	0.878538	1.40456	0.586787	0.997109
b3106	Plate 5 Trial 1	0.717168	0.966507	1.39144	0.609795	0.997427
b1652	Plate 5 Trial 1	0.460801	1.50422	1.4383	0.825621	0.99513
b2297	Plate 5 Trial 1	0.437296	1.58507	1.36673	0.691421	0.995696
b0871	Plate 5 Trial 1	0.721401	0.960835	1.33242	0.567679	0.997139
b1380	Plate 5 Trial 1	0.854321	0.811343	1.3834	0.3751	0.996791
b2133	Plate 5 Trial 1	0.814012	0.85152	1.44717	0.479562	0.996584
b3605	Plate 5 Trial 1	0.776894	0.892203	1.44638	0.922782	0.99748
b0688	Plate 5 Trial 1	-0.125802	-5.50982	-0.00225369	-3.3649	2.22e-16
b0720	Plate 5 Trial 1	0.877135	0.79024	1.1778	0.617776	0.976974
b0734	Plate 5 Trial 1	0.312766	2.21618	1.62045	0.237231	0.995187
b2935	Plate 5 Trial 1	0.819553	0.845762	1.36417	0.333115	0.996469
b2337	Plate 5 Trial 1	0.830282	0.834833	1.40322	0.417486	0.997061
b2345	Plate 5 Trial 1	0.838438	0.826712	1.44479	0.37972	0.996702
b0575	Plate 5 Trial 1	0.672114	1.03129	1.35388	0.511509	0.997008
b1782	Plate 5 Trial 1	0.735998	0.941778	1.32887	0.309086	0.996665
b0150	Plate 5 Trial 1	0.681841	1.01658	1.31684	0.513707	0.998326
b3725	Plate 5 Trial 1	0.629429	1.10123	1.39506	0.406053	0.998084
b0411	Plate 5 Trial 1	0.736395	0.941271	1.17498	0.549945	0.991843
b2109	Plate 5 Trial 1	0.731298	0.947831	1.41021	0.59423	0.998205
b2059	Plate 5 Trial 1	0.849904	0.81556	1.43846	0.377171	0.996811
b3323	Plate 5 Trial 1	0.801382	0.86494	1.385	0.49903	0.997531
b3391	Plate 5 Trial 1	0.656535	1.05577	1.28723	0.478052	0.997859
b3487	Plate 5 Trial 1	0.888244	0.780357	1.41617	0.802312	0.992641
b3072	Plate 5 Trial 1	0.722235	0.959725	1.37119	0.576411	0.998155
b1885	Plate 5 Trial 1	0.767673	0.902919	1.43337	0.52919	0.997269
b0962	Plate 5 Trial 1	0.733551	0.94492	1.41495	0.497067	0.997639
b1413	Plate 5 Trial 1	0.583854	1.18719	1.19104	0.393171	0.997704
b0781	Plate 5 Trial 1	0.77765	0.891336	1.26708	0.46269	0.998126
b0121	Plate 5 Trial 1	0.663003	1.04547	1.2626	0.712364	0.997418
b0542	Plate 5 Trial 1	0.622294	1.11386	1.20623	0.265334	0.996563
b0103	Plate 5 Trial 1	0.826485	0.838669	1.39447	0.45912	0.997445
b0253	Plate 5 Trial 1	0.779134	0.889638	1.41197	0.528774	0.997388
b0326	Plate 5 Trial 1	0.740341	0.936254	1.40455	0.714027	0.997561
b0114	Plate 5 Trial 1	0.272698	2.54182	1.55156	0.411105	0.991383
b0116	Plate 5 Trial 1	0.631896	1.09693	1.32529	0.803566	0.985691
b4232	Plate 5 Trial 1	0.823906	0.841294	1.35728	0.488683	0.996834
b0571	Plate 5 Trial 1	0.821252	0.844013	1.25186	1.18723	0.977218
b3404	Plate 5 Trial 1	0.66074	1.04905	1.2867	1.03199	0.993727
b3430	Plate 5 Trial 1	0.760866	0.910997	1.36427	0.524981	0.997673
b2501	Plate 5 Trial 1	0.723536	0.958	1.22808	0.667041	0.995037
b2296	Plate 5 Trial 1	0.550911	1.25818	1.50113	0.787786	0.993069
b2372	Plate 5 Trial 1	0.621943	1.11449	1.34756	0.526525	0.998109
b2376	Plate 5 Trial 1	0.713454	0.971537	1.32258	0.606798	0.998903
b2428	Plate 5 Trial 1	0.714798	0.96971	1.32231	0.480151	0.997192
b2513	Plate 5 Trial 1	0.761782	0.909902	1.45763	0.550016	0.998294
b2604	Plate 5 Trial 1	0.625308	1.10849	1.35746	0.753317	0.99709
b2640	Plate 5 Trial 1	0.663205	1.04515	1.29739	0.748228	0.996825
b2649	Plate 5 Trial 1	0.822166	0.843074	1.35804	0.473913	0.995001
b2658	Plate 5 Trial 1	0.754175	0.91908	1.31045	0.935173	0.993245
b0460	Plate 5 Trial 1	0.718376	0.96488	1.30145	0.582276	0.993719
b0761	Plate 55 Trial 2	0.619783	1.11837	1.79329	0.302975	0.995035
b0764	Plate 55 Trial 2	0.73	0.949516	1.82129	0.260179	0.994936
b0765	Plate 55 Trial 2	0.197022	3.51812	0.585678	3.91015	0.969337
b0786	Plate 55 Trial 2	-0.00188451	-367.814	-0.00138189	0.996218	0
b0809	Plate 55 Trial 2	0.48142	1.4398	1.73114	0.304645	0.99527
b0810	Plate 55 Trial 2	0.463732	1.49472	1.27786	0.334576	0.989607
b0811	Plate 55 Trial 2	0.594717	1.16551	1.74071	0.43067	0.995546
b0820	Plate 55 Trial 2	0.481966	1.43816	1.68625	0.140918	0.995191
b0831	Plate 55 Trial 2	0.518048	1.338	1.66807	0.358577	0.995269
b0842	Plate 55 Trial 2	0.503261	1.37731	1.72972	0.253291	0.996056
b0854	Plate 55 Trial 2	0.680365	1.01879	1.94005	0.624463	0.996287
b0857	Plate 55 Trial 2	0.506957	1.36727	1.2508	2.16892	0.996406
b0861	Plate 55 Trial 2	0.64534	1.07408	1.86677	0.424741	0.994426
b0862	Plate 55 Trial 2	0.677804	1.02264	1.62245	0.26845	0.988545
b0863	Plate 55 Trial 2	0.469934	1.47499	1.54456	0.0977271	0.995927
b0864	Plate 55 Trial 2	0.606394	1.14306	1.62193	0.279168	0.992984
b0904	Plate 55 Trial 2	0.542382	1.27797	1.7718	0.0558252	0.994715
b0933	Plate 55 Trial 2	0.521328	1.32958	1.80661	0.390168	0.995146
b0949	Plate 55 Trial 2	0.48108	1.44082	1.8354	0.308543	0.994264
b0970	Plate 55 Trial 2	0.595737	1.16351	1.71916	0.177084	0.994173
b1015	Plate 55 Trial 2	4.94e-10	1404291029	-1.59e-24	1.00606	0
b1053	Plate 55 Trial 2	0.612416	1.13182	1.86426	0.333943	0.995595
b1101	Plate 55 Trial 2	0.542548	1.27758	1.64261	0.419982	0.994302
b1123	Plate 55 Trial 2	0.545733	1.27012	1.63001	0.201359	0.994817
b1124	Plate 55 Trial 2	0.565213	1.22635	1.59978	0.392135	0.993957
b1126	Plate 55 Trial 2	0.517372	1.33975	1.69768	0.400891	0.993104
b1186	Plate 55 Trial 2	0.255467	2.71326	0.972578	0.59706	0.995564
b1216	Plate 55 Trial 2	0.658844	1.05207	1.82603	0.313307	0.995823
b1217	Plate 55 Trial 2	0.505684	1.37071	1.68057	0.344562	0.992245
b1246	Plate 55 Trial 2	1.88e-11	36815294224	3.38e-11	0.788363	0
b1250	Plate 55 Trial 2	0.545948	1.26962	1.80923	0.373462	0.995664
b1291	Plate 55 Trial 2	3.67e-12	189000000000	-4.39e-13	0.999543	0
b1292	Plate 55 Trial 2	0.575985	1.20341	1.63331	0.246399	0.992181
b1293	Plate 55 Trial 2	0.541311	1.2805	1.93877	0.543981	0.998011
b1294	Plate 55 Trial 2	0.645977	1.07302	1.89595	0.452984	0.99573
b1311	Plate 55 Trial 2	0.602382	1.15068	1.73424	0.558907	0.994032
b1312	Plate 55 Trial 2	0.66093	1.04875	1.81788	0.606127	0.996689
b1318	Plate 55 Trial 2	0.591238	1.17237	1.67557	0.442831	0.992667
b1363	Plate 55 Trial 2	0.735259	0.942725	1.83527	0.324586	0.993465
b1441	Plate 55 Trial 2	0.651402	1.06408	1.70127	0.530925	0.995746
b1443	Plate 55 Trial 2	0.653615	1.06048	1.70607	0.355533	0.993607
b1483	Plate 55 Trial 2	0.549846	1.26062	1.84673	0.337166	0.995798
b1484	Plate 55 Trial 2	0.445449	1.55607	1.80449	0.220029	0.993432
b1486	Plate 55 Trial 2	0.587276	1.18027	1.76035	0.313186	0.993881
b1492	Plate 55 Trial 2	0.597167	1.16073	1.71832	0.486845	0.995044
b1495	Plate 55 Trial 2	0.65324	1.06109	1.74156	0.443844	0.994783
b1513	Plate 55 Trial 2	0.57378	1.20804	1.6524	0.262916	0.995486
b1528	Plate 55 Trial 2	0.693951	0.998841	0.925006	3.41579	0.900277
[truncated: 9,618 more rows]
