# Supplementary material for: Genome-Wide Assessment of Outer Membrane Vesicle Production in Escherichia coli
Source: PLoS One. 2015 Sep 25;10(9):e0139200. doi: 10.1371/journal.pone.0139200 (PMC4583269; doi:10.1371/journal.pone.0139200)
Supplement: S3 Table — (XLSX) [file pone.0139200.s004.xlsx]

## Sheet: Table S3
Supplementary Table S3. Gene names of mutants filtered out of the analysis due to poor growth under conditions tested here.
Locusname	Gene Name	K-12 Gene Accession (ECK)	GenBank-GI
b0010	satP	ECK0010	1786191
b0014	dnaK	ECK0014	1786196
b0053	surA	ECK0054	1786238
b0075	leuL	ECK0077	1786263
b0161	degP	ECK0160	1786356
b0296	ykgM	ECK0296	2367109
b0318	yahD	ECK0316	1786511
b0416	nusB	ECK0410	1786618
b0519	ylbE	ECK0512	1786730
b0621	dcuC	ECK0614	1786839
b0659	ybeY	ECK0651	1786880
b0677	nagA	ECK0665	1786892
b0740	tolB	ECK0729	1786961
b0755	gpmA	ECK0744	1786970
b0765	modC	ECK0754	1786981
b0786	ybhL	ECK0775	1787004
b0823	ybiW	ECK0813	1787044
b0839	dacC	ECK0829	1787062
b0887	cydD	ECK0878	1787113
b1015	putP	ECK1006	1787251
b1016	efeU	ECK1007	87081821
b1017	efeU	ECK1007	87081821
b1169	ycgH	ECK1157	87081847
b1170	ycgH	ECK1157	87081847
b1192	ldcA	ECK1180	1787441
b1203	ychF	ECK1191	1787454
b1237	hns	ECK1232	1787489
b1281	pyrF	ECK1276	1787537
b1291	sapD	ECK1286	1787548
b1401	ydbA	ECK1398	87081898
b1405	ydbA	ECK1398	87081898
b1431	ydcL	ECK1424	1787701
b1485	ddpC	ECK1479	1787760
b1510	yneO	ECK1503	1787788
b1604	ydgH	ECK1599	1787889
b1720	arpB	ECK1718	87081959
b1721	arpB	ECK1718	87081959
b1739	osmE	ECK1737	1788035
b1761	gdhA	ECK1759	1788059
b1863	ruvC	ECK1864	1788170
b1933	yedN	ECK1932	87082002
b1934	yedN	ECK1932	87082002
b1964	yedS	ECK1962	87082009
b1965	yedS	ECK1962	87082009
b1966	yedS	ECK1962	87082009
b1979	yeeL	ECK1975	87082016
b1980	yeeL	ECK1975	87082016
b2031	wbbL	ECK2025	1788343
b2095	gatZ	ECK2088	1788411
b2115	yehH	ECK2108	87082046
b2116	yehH	ECK2108	87082046
b2227	yfaS	ECK2220	87082066
b2228	yfaS	ECK2220	87082066
b2232	ubiG	ECK2224	1788564
b2305	yfcI	ECK2299	1788643
b2311	ubiX	ECK2305	1788650
b2314	dedD	ECK2308	87082083
b2512	bamB	ECK2508	1788859
b2525	fdx	ECK2522	1788874
b2546	yphD	ECK2543	1788896
b2594	rluD	ECK2592	1788946
b2688	gshA	ECK2683	1789044
b2697	alaS	ECK2692	1789048
b2707	srlR	ECK2702	1789059
b2820	recB	ECK2816	1789183
b2822	recC	ECK2818	1789186
b2827	thyA	ECK2823	1789191
b2894	xerD	ECK2889	1789261
b2952	yggT	ECK2947	1789322
b3165	rpsO	ECK3154	1789556
b3167	rbfA	ECK3156	1789558
b3177	folP	ECK3166	87082224
b3217	yhcE	ECK3207	1789611
b3241	aaeA	ECK3230	1789637
b3299	rpmJ	ECK3286	1789695
b3405	ompR	ECK3392	1789809
b3472	dcrB	ECK3456	87082269
b3536	bcsE	ECK3521	1789958
b3736	atpF	ECK3729	1790174
b3767	ilvG	ECK3760	87082328
b3768	ilvG	ECK3760	87082328
b3935	priA	ECK3927	1790370
b4025	pgi	ECK4017	1790457
b4031	xylE	ECK4023	1790463
b4034	malE	ECK4026	1790466
b4042	dgkA	ECK4034	1790475
b4090	rpiB	ECK4083	1790528
b4103	phnE	ECK4096	87082370
b4104	phnE	ECK4096	87082370
b4106	phnC	ECK4099	1790544
b4275	yjgX	ECK4266	1790726
b4276	yjgX	ECK4266	1790726
b4290	fecB	ECK4280	87082411
b4333	yjiK	ECK4324	87082425
b4362	dnaT	ECK4352	1790824
b4372	holD	ECK4363	1790831
b4498	gatR	ECK2083	87082039
b4507	ylbE	ECK0512	1786730
b4522	ymiA	ECK4433	87081865
b4523	yciX	ECK1270	87081865
b4530	insP	ECK1425
b4531	insP	ECK1425
b4540	wbbL	ECK2025	1788343
b4549	yhcE	ECK3207	1789611
b4560	yjgX	ECK4266	1790726
