# Supplementary material for: Genome-Wide Assessment of Outer Membrane Vesicle Production in Escherichia coli
Source: PLoS One. 2015 Sep 25;10(9):e0139200. doi: 10.1371/journal.pone.0139200 (PMC4583269; doi:10.1371/journal.pone.0139200)
Supplement: S4 Table — (XLSX) [file pone.0139200.s005.xlsx]

## Sheet: legend
Supplementary Table S4. Mutants in Keio collection with normal growth rates and outer membrane vesiculation values 2 standard deviations from the mean of the collection.
Column	Description
GeneID	E. coli K12 b number unique identifier for mutant strains
Gene Name	Four-letter gene designation (note that only one synonym was included)
K-12 Gene Accession (ECK)	E. coli K12 ECK unique identifier
GenBank-GI	Gene Bank unique identifier
Trial.1	Log10 outer membrane vesiculation value, replicate 1
Trial.2	Log10 outer membrane vesiculation value, replicate 2
Trial.3	Log10 outer membrane vesiculation value, replicate 3
Trial.4	Log10 outer membrane vesiculation value, replicate 4
Trial.5	Log10 outer membrane vesiculation value, replicate 5
avg log values	Average outer membrane log10 vesiculation value for each mutant
Trial.1 antilog	Outer membrane vesiculation value, replicate 1, for the purpose of calculating standard deviation
Trial.2 antilog	Outer membrane vesiculation value, replicate 2, for the purpose of calculating standard deviation
Trial.3 antilog	Outer membrane vesiculation value, replicate 3, for the purpose of calculating standard deviation
Trial.4 antilog	Outer membrane vesiculation value, replicate 4, for the purpose of calculating standard deviation
Trial.5 antilog	Outer membrane vesiculation value, replicate 5, for the purpose of calculating standard deviation
avg antilog values	Average outer membrane vesiculation value for each mutant
standard deviation	Standard deviation of vesiculation replicate trials
FCOP log value (Figure 5)	Data comprising bar graph depicted in Figure 5.
FCOP antilog value	Figure 5 data, unlogged, for the purpose of calculating standard deviation
FCOP SEM	Standard error from the mean of FCOP replicate data points

## Sheet: Table S4
GeneID	Gene Name	K-12 Gene Accession (ECK)	GenBank-GI	Trial.1	Trial.2	Trial.3	Trial.4	Trial.5	avg log values	Trial.1 antilog	Trial.2 antilog	Trial.3 antilog	Trial.4 antilog	Trial.5 antilog	avg antilog values	standard deviation	FCOP log value (Figure 5)	FCOP antilog value	FCOP SEM
b0015	dnaJ	ECK0015	1786197	-0.535642	-0.501717	NA	NA	NA	-0.51868	0.291312	0.31498				0.303146	0.011834
b0026	ileS	ECK0027	2367096	-1.61132	0.332751	-0.39211	NA	NA	-0.556893	0.0244726	2.15155	0.405405			0.860476	0.654836
b0115	aceF	ECK0114	1786305	-0.796014	-1.26417	NA	NA	NA	-1.03009	0.159951	0.0544294				0.10719	0.0527607
b0116	lpd	ECK0115	1786307	-0.365784	-0.541399	NA	NA	NA	-0.453592	0.430741	0.287475				0.359108	0.0716327
b0133	panC	ECK0132	1786325	0.270758	0.459387	NA	NA	NA	0.365073	1.86534	2.87997				2.37265	0.507312
b0149	mrcB	ECK0148	1786343	0.702722	0.874296	NA	NA	NA	0.788509	5.04338	7.4868				6.26509	1.22171
b0159	mtn	ECK0158	1786354	-0.272988	-0.646475	NA	NA	NA	-0.459731	0.533349	0.225697				0.379523	0.153826
b0200	gmhB	ECK0200	1786399	0.368125	0.511007	NA	NA	NA	0.439566	2.33413	3.24345				2.78879	0.454657	1.28826	19.4207	9.08432
b0209	yafD	ECK0209	1786403	0.602581	0.179524	NA	NA	NA	0.391053	4.0048	1.5119				2.75835	1.24645
b0212	gloB	ECK0212	1786406	-0.597554	-0.461927	NA	NA	NA	-0.529741	0.252607	0.345202				0.298904	0.0462971
b0222	gmhA	ECK0223	1786416	0.601039	0.912383	NA	NA	NA	0.756711	3.99061	8.17302				6.08181	2.09121
b0228	rayT	ECK0229	1786422	0.704502	0.0971363	0.526202	NA	NA	0.442614	5.0641	1.25065	3.35894			3.22456	1.1029
b0232	yafN	ECK0233	1786426	-0.651612	-1.38407	NA	NA	NA	-1.01784	0.223043	0.0412979				0.13217	0.0908725
b0278	yagL	ECK0277	1786474	0.557229	0.209538	NA	NA	NA	0.383384	3.60769	1.62009				2.61389	0.993802
b0343	lacY	ECK0340	1786538	0.371068	0.35295	NA	NA	NA	0.362009	2.35	2.25398				2.30199	0.0480097
b0378	yaiW	ECK0373	1786576	-0.473819	-0.377381	NA	NA	NA	-0.4256	0.335878	0.419391				0.377635	0.0417567
b0389	yaiA	ECK0384	1786588	-0.0417243	-1.15553	-0.137024	NA	NA	-0.44476	0.908397	0.0698985	0.729418			0.569238	0.25496
b0406	tgt	ECK0400	1786607	0.332617	0.431666	NA	NA	NA	0.382142	2.15089	2.70188				2.42638	0.275497
b0435	bolA	ECK0429	87081740	-1.44008	-0.182679	-0.806676	NA	NA	-0.809813	0.0363008	0.65663	0.156072			0.283001	0.189987
b0437	clpP	ECK0431	1786641	0.41045	0.303343	NA	NA	NA	0.356897	2.57306	2.01068				2.29187	0.28119
b0446	cof	ECK0440	87081741	-0.657689	-0.347109	NA	NA	NA	-0.502399	0.219944	0.449667				0.334805	0.114862
b0464	acrR	ECK0458	1786669	-0.956744	-0.404454	-0.299874	NA	NA	-0.553691	0.110473	0.394045	0.501332			0.335284	0.116594
b0477	gsk	ECK0471	1786684	0.104642	0.955018	0.0989222	NA	NA	0.386194	1.27245	9.01609	1.25581			3.84812	2.58399
b0517	allD	ECK0510	1786727	0.556998	0.386962	NA	NA	NA	0.47198	3.60577	2.4376				3.02168	0.584086
b0547	ybcN	ECK0538	1786759	0.382263	0.394894	NA	NA	NA	0.388578	2.41137	2.48253				2.44695	0.0355799
b0554	essD	ECK0545	1786767	0.278868	0.458095	NA	NA	NA	0.368482	1.9005	2.87141				2.38595	0.485454
b0571	cusR	ECK0563	1786784	-0.420216	-0.436819	NA	NA	NA	-0.428518	0.38	0.365747				0.372874	0.00712644	-0.317571	0.481315	0.261216
b0605	ahpC	ECK0599	1786822	0.292412	0.552821	NA	NA	NA	0.422616	1.9607	3.57126				2.76598	0.805275
b0628	lipA	ECK0621	1786846	-0.761622	-0.794231	NA	NA	NA	-0.777926	0.173132	0.160609				0.166871	0.0062619
b0643	ybeL	ECK0636	1786863	0.460093	0.326234	NA	NA	NA	0.393164	2.88465	2.1195				2.50208	0.382572
b0662	ubiF	ECK0654	1786883	-0.686101	0.0316479	-1.01599	NA	NA	-0.556814	0.206015	1.07559	0.0963855			0.459331	0.309752
b0688	pgm	ECK0676	1786904	-1.37067	-1.51543	NA	NA	NA	-1.44305	0.0425926	0.0305188				0.0365557	0.00603689
b0726	sucA	ECK0714	1786945	-0.642785	-0.484023	NA	NA	NA	-0.563404	0.227622	0.328078				0.27785	0.0502279	-1.31217	0.0487336	0.0388654
b0737	tolQ	ECK0726	1786958	-1.1881	-0.573713	NA	NA	NA	-0.880908	0.0648479	0.266862				0.165855	0.101007
b0738	tolR	ECK0727	1786959	0.681089	0.441451	NA	NA	NA	0.56127	4.79832	2.76344				3.78088	1.01744
b0739	tolA	ECK0728	1786960	0.541675	0.533403	0.438806	0.444636	NA	0.48963	3.48077	3.41509	2.74667	2.78378		3.10658	0.197681
b0741	pal	ECK0730	1786962	0.604628	0.423679	NA	NA	NA	0.514153	4.02372	2.65264				3.33818	0.685537
b0762	acrZ	ECK0751	1786977	0.641743	0.208356	NA	NA	NA	0.42505	4.38272	1.61568				2.9992	1.38352
b0850	ybjC	ECK0841	1787074	-0.53622	-0.470802	NA	NA	NA	-0.503511	0.290925	0.338219				0.314572	0.0236471
b0910	cmk	ECK0901	1787139	-0.414649	-0.731981	NA	NA	NA	-0.573315	0.384902	0.185361				0.285132	0.0997705
b0912	ihfB	ECK0903	1787141	0.38241	0.458354	NA	NA	NA	0.420382	2.41218	2.87312				2.64265	0.230471
b0941	elfG	ECK0932	1787173	0.402557	0.344775	NA	NA	NA	0.373666	2.52672	2.21195				2.36933	0.157384
b0972	hyaA	ECK0963	1787206	0.351869	0.692845	NA	NA	NA	0.522357	2.24837	4.92998				3.58918	1.3408
b1019	efeB	ECK1009	1787255	-0.618195	-0.302501	NA	NA	NA	-0.460348	0.240882	0.498309				0.369596	0.128713
b1054	lpxL	ECK1039	1787292	-1.31001	-0.262043	-1.15701	NA	NA	-0.909688	0.0489766	0.546961	0.0696612			0.221866	0.162657	0.758909	5.73996	1.81372
b1072	flgA	ECK1057	1787312	0.47828	0.4951	NA	NA	NA	0.48669	3.00802	3.1268				3.06741	0.0593904
b1105	lpoB	ECK1091	1787348	0.393096	1.00355	NA	NA	NA	0.698324	2.47227	10.0821				6.27719	3.80492
b1127	pepT	ECK1113	1787372	-0.635903	-0.403154	NA	NA	NA	-0.519529	0.231258	0.395226				0.313242	0.0819841
b1158	pinE	ECK1144	1787404	-0.594943	-0.559796	NA	NA	NA	-0.57737	0.254131	0.275552				0.264841	0.0107109
b1161	ycgX	ECK1148	1787408	0.407206	0.398367	NA	NA	NA	0.402787	2.55391	2.50246				2.52819	0.0257281
b1163	bluF	ECK1150	1787410	-0.430954	-0.424784	NA	NA	NA	-0.427869	0.37072	0.376025				0.373372	0.0026522
b1185	dsbB	ECK1173	1787433	-0.503152	-0.947707	NA	NA	NA	-0.725429	0.313941	0.112796				0.213369	0.100573
b1199	dhaL	ECK1187	1787449	0.600525	0.426103	NA	NA	NA	0.513314	3.98589	2.66749				3.32669	0.6592
b1220	ychP	ECK1214	1787472	-0.529943	-0.586329	NA	NA	NA	-0.558136	0.295159	0.259221				0.27719	0.017969	-0.38493	0.412164	0.290799
b1233	ychJ	ECK1228	1787484	-0.516264	-0.534605	NA	NA	NA	-0.525434	0.304604	0.292008				0.298306	0.00629815	-0.144611	0.716786	0.246799
b1249	clsA	ECK1243	1787502	-0.623763	-0.468604	NA	NA	NA	-0.546183	0.237814	0.339935				0.288875	0.0510607
b1275	cysB	ECK1269	1787530	-0.83836	-0.608315	NA	NA	NA	-0.723338	0.145091	0.246425				0.195758	0.0506673
b1283	osmB	ECK1278	1787539	0.0793456	0.803009	0.196255	NA	NA	0.359537	1.20045	6.35344	1.57129			3.04173	1.65931	0.564518	3.66875	0.819482
b1292	sapC	ECK1287	1787549	-0.654949	-0.618593	NA	NA	NA	-0.636771	0.221336	0.240662				0.230999	0.00966301	0.45934	2.87965	2.33974
b1335	ogt	ECK1331	1787596	-0.00858709	-1.37241	NA	NA	NA	-0.6905	0.980422	0.0424217				0.511422	0.469
b1388	paaA	ECK1385	1787654	-0.377012	-0.698509	NA	NA	NA	-0.537761	0.419747	0.200212				0.30998	0.109767
b1444	patD	ECK1438	1787715	-1.67142	-1.16761	NA	NA	NA	-1.41952	0.0213099	0.067981				0.0446454	0.0233355
b1450	mcbR	ECK1444	87081914	0.635911	0.668774	NA	NA	NA	0.652343	4.32425	4.66417				4.49421	0.169959
b1459	yncM	ECK1452	1787731	-0.503257	-0.404563	NA	NA	NA	-0.45391	0.313865	0.393947				0.353906	0.0400409
b1472	yddL	ECK1466	1787746	0.644657	0.0589701	0.629055	NA	NA	0.444227	4.41221	1.14543	4.25653			3.27139	1.06393
b1502	ydeQ	ECK1495	1787779	-0.195457	-0.652334	NA	NA	NA	-0.423896	0.637592	0.222672				0.430132	0.20746
b1523	yneG	ECK1516	1787803	0.228864	0.894935	0.515025	NA	NA	0.546275	1.69381	7.85118	3.27359			4.27286	1.84637
b1546	tfaQ	ECK1539	2367120	-0.777048	-0.437379	NA	NA	NA	-0.607213	0.167091	0.365276				0.266183	0.0990927
b1549	ydfO	ECK1543	87081931	0.60917	0.350536	NA	NA	NA	0.479853	4.06602	2.24149				3.15376	0.912268
b1565	ydfV	ECK1559	1787848	0.572532	0.458762	NA	NA	NA	0.515647	3.73708	2.87583				3.30645	0.430625
b1651	gloA	ECK1647	1787940	-0.780097	-0.582929	NA	NA	NA	-0.681513	0.165922	0.261259				0.21359	0.0476687
b1671	ydhX	ECK1667	87081954	-0.690071	-0.495493	NA	NA	NA	-0.592782	0.20414	0.319527				0.261834	0.0576931
b1674	ydhY	ECK1670	1787963	-0.355012	-0.638233	NA	NA	NA	-0.496623	0.441558	0.23002				0.335789	0.105769
b1682	sufC	ECK1678	1787972	-0.950087	0.0591991	-1.06884	NA	NA	-0.653243	0.112179	1.14604	0.0853414			0.447853	0.349179
b1688	ydiK	ECK1685	1787979	0.418609	0.30962	NA	NA	NA	0.364114	2.62186	2.03995				2.3309	0.290953
b1730	ydjO	ECK1728	1788025	0.666618	0.0626113	0.424987	NA	NA	0.384738	4.64106	1.15508	2.66064			2.81893	1.00942
b1732	katE	ECK1730	48994891	-0.547137	-0.335031	NA	NA	NA	-0.441084	0.283702	0.462348				0.373025	0.0893229
b1812	pabB	ECK1810	1788114	0.503546	0.600221	NA	NA	NA	0.551883	3.1882	3.98309				3.58565	0.397446
b1831	proQ	ECK1830	48994892	0.591568	0.218754	NA	NA	NA	0.405161	3.90452	1.65483				2.77968	1.12484
b1853	yebK	ECK1854	1788159	-0.651583	-0.324551	NA	NA	NA	-0.488067	0.223058	0.47364				0.348349	0.125291
b1855	lpxM	ECK1856	1788161	-1.58604	-0.446395	NA	NA	NA	-1.01622	0.0259392	0.357771				0.191855	0.165916	0.895185	7.8557	3.31882
b1881	cheZ	ECK1882	1788190	-0.273188	-0.643485	NA	NA	NA	-0.458337	0.533104	0.227256				0.38018	0.152924
b1884	cheR	ECK1885	1788193	0.387123	0.695935	NA	NA	NA	0.541529	2.4385	4.96518				3.70184	1.26334
b1908	yecA	ECK1907	1788219	-0.564344	-0.433258	NA	NA	NA	-0.498801	0.272682	0.368759				0.32072	0.0480385
b1941	fliI	ECK1939	1788251	0.566673	0.552673	NA	NA	NA	0.559673	3.687	3.57004				3.62852	0.0584778
b1960	vsr	ECK1958	1788270	0.555838	0.167819	0.584331	0.590161	NA	0.474537	3.59615	1.4717	3.84	3.89189		3.19994	0.579675
b1995	yoeA	ECK1989	87082018	-0.586792	-0.278673	NA	NA	NA	-0.432732	0.258946	0.526413				0.392679	0.133734
b2047	wcaJ	ECK2041	1788360	0.359545	0.400814	NA	NA	NA	0.38018	2.28847	2.5166				2.40253	0.114063
b2048	cpsG	ECK2042	1788361	0.452827	0.296294	NA	NA	NA	0.37456	2.83679	1.97831				2.40755	0.42924
b2121	yehP	ECK2113	1788440	-0.576575	-0.310609	NA	NA	NA	-0.443592	0.265109	0.489093				0.377101	0.111992
b2158	yeiH	ECK2151	1788482	0.507867	0.39326	NA	NA	NA	0.450564	3.22009	2.47321				2.84665	0.37344
b2174	lpxT	ECK2168	87082062	0.726259	0.240241	NA	NA	NA	0.48325	5.32425	1.73876				3.53151	1.79274
b2175	mepS	ECK2169	1788501	0.632222	0.639559	NA	NA	NA	0.635891	4.28768	4.36073				4.3242	0.0365256
b2186	yejK	ECK2180	1788513	0.362985	0.435567	NA	NA	NA	0.399276	2.30667	2.72626				2.51646	0.209795
b2215	ompC	ECK2207	1788544	0.710478	0.387636	NA	NA	NA	0.549057	5.13427	2.44138				3.78782	1.34644
b2284	nuoF	ECK2278	1788620	-0.782539	-0.656196	NA	NA	NA	-0.719368	0.164991	0.220701				0.192846	0.0278547
b2289	lrhA	ECK2283	1788626	-0.490334	-0.418119	NA	NA	NA	-0.454226	0.323345	0.38184				0.352592	0.0292475
b2318	truA	ECK2312	1788657	-0.711613	-0.528845	NA	NA	NA	-0.620229	0.194262	0.295907				0.245084	0.0508227
b2346	mlaA	ECK2340	1788688	0.534672	0.261739	NA	NA	NA	0.398205	3.42509	1.827				2.62604	0.799043
b2392	mntH	ECK2387	1788736	-1.69714	-0.268639	-1.27333	NA	NA	-1.0797	0.0200844	0.538717	0.0532927			0.204031	0.167617
b2436	hemF	ECK2431	1788777	-1.03765	-1.06226	NA	NA	NA	-1.04996	0.0916961	0.0866441				0.0891701	0.00252597
b2460	eutQ	ECK2455	1788802	-0.561374	-0.485152	NA	NA	NA	-0.523263	0.274553	0.327226				0.300889	0.0263366
b2475	ypfJ	ECK2471	1788819	-0.649965	-0.460441	NA	NA	NA	-0.555203	0.22389	0.346385				0.285138	0.0612476
b2516	rodZ	ECK2512	1788864	1.13176	1.54166	NA	NA	NA	1.33671	13.5443	34.8065				24.1754	10.6311
b2530	iscS	ECK2527	48994898	-0.257251	-0.692877	NA	NA	NA	-0.475064	0.55303	0.202826				0.377928	0.175102
b2602	yfiL	ECK2599	87082135	-0.717521	-0.433551	NA	NA	NA	-0.575536	0.191637	0.36851				0.280074	0.0884365
b2624	alpA	ECK2620	1788977	0.631382	0.486373	NA	NA	NA	0.558878	4.27939	3.0646				3.67199	0.607398
b2644	yfjY	ECK2640	1788997	-0.860821	-0.171266	NA	NA	NA	-0.516043	0.137778	0.674115				0.405947	0.268169
b2678	proW	ECK2672	1789033	-0.695684	-0.70453	NA	NA	NA	-0.700107	0.201519	0.197456				0.199487	0.00203162	0.260169	1.82041	0.445114
b2708	srlQ	ECK2703	87082151	0.566872	0.188626	NA	NA	NA	0.377749	3.68869	1.54392				2.61631	1.07238
b2795	ygdH	ECK2790	1789159	-0.769891	-1.36812	NA	NA	NA	-1.069	0.169867	0.0428431				0.106355	0.063512
b2892	recJ	ECK2887	1789259	0.424455	0.446121	NA	NA	NA	0.435288	2.65739	2.79332				2.72536	0.067967
b2947	gshB	ECK2942	1789316	-0.52274	-0.387691	NA	NA	NA	-0.455215	0.300096	0.409552				0.354824	0.0547279
b2993	hybD	ECK2987	1789367	-0.482385	-0.454694	NA	NA	NA	-0.46854	0.329317	0.350999				0.340158	0.0108411
b3003	yghA	ECK2997	1789378	-0.38636	-0.462521	NA	NA	NA	-0.424441	0.410809	0.34473				0.377769	0.0330393
b3042	yqiC	ECK3033	87082201	-0.086264	-0.773043	-0.554356	NA	NA	-0.471221	0.819853	0.168639	0.279026			0.422506	0.201213
b3052	rfaE	ECK3042	1789432	0.517052	0.665628	NA	NA	NA	0.59134	3.28891	4.6305				3.9597	0.670795
b3067	rpoD	ECK3057	1789448	0.52601	0.368662	NA	NA	NA	0.447336	3.35746	2.33702				2.84724	0.51022
b3139	agaC	ECK3127	1789528	-1.66548	-1.31272	NA	NA	NA	-1.4891	0.0216034	0.0486726				0.035138	0.0135346
b3142	yraH	ECK3130	1789531	-1.57235	-0.263532	NA	NA	NA	-0.917942	0.0267699	0.54509				0.28593	0.25916
b3163	nlpI	ECK3151	1789554	0.56366	0.922514	NA	NA	NA	0.743087	3.6615	8.36593				6.01372	2.35221
b3194	mlaE	ECK3183	1789585	0.459298	0.286064	NA	NA	NA	0.372681	2.87938	1.93225				2.40581	0.473561
b3201	lptB	ECK3190	1789593	-0.0402122	-1.41807	-1.143	NA	NA	-0.867095	0.911565	0.0381879	0.0719452			0.340566	0.285666
b3283	yrdD	ECK3270	48994931	-0.905928	-0.0194485	-0.530719	NA	NA	-0.485365	0.124186	0.956206	0.294633			0.458342	0.253749
b3367	nirC	ECK3355	87082249	-0.706659	-0.339428	NA	NA	NA	-0.523043	0.19649	0.457691				0.327091	0.1306
b3375	frlR	ECK3362	87082252	-0.484923	-0.476012	NA	NA	NA	-0.480467	0.327399	0.334186				0.330792	0.00339326
b3378	yhfU	ECK3365	87082253	-0.506169	-0.522103	NA	NA	NA	-0.514136	0.311767	0.300536				0.306152	0.00561559	-0.216543	0.607376	0.214198
b3457	livH	ECK3441	1789866	-0.301495	-0.632884	NA	NA	NA	-0.467189	0.499465	0.232872				0.366168	0.133297
b3470	tusA	ECK3454	1789881	-0.354276	-1.02531	-0.619789	-0.613959	NA	-0.653332	0.442308	0.0943396	0.24	0.243243		0.254973	0.0714488
b3485	yhhJ	ECK3470	87082274	-0.253729	-0.599952	NA	NA	NA	-0.42684	0.557534	0.251216				0.404375	0.153159
b3500	gor	ECK3485	1789915	-0.663271	-0.74284	NA	NA	NA	-0.703056	0.217134	0.180784				0.198959	0.0181753
b3548	yhjY	ECK3535	87082287	-0.385486	-0.466262	NA	NA	NA	-0.425874	0.411637	0.341773				0.376705	0.0349319
b3576	yiaL	ECK3565	1790001	-0.51637	-0.370788	NA	NA	NA	-0.443579	0.30453	0.425806				0.365168	0.0606384
b3609	secB	ECK3599	1790038	-1.5234	-0.472057	NA	NA	NA	-0.997727	0.0299642	0.337243				0.183604	0.15364
b3612	gpmM	ECK3602	1790041	0.308344	0.530387	NA	NA	NA	0.419366	2.03397	3.39146				2.71272	0.678747
b3613	envC	ECK3603	87082297	0.539269	0.58322	0.68842	0.694249	NA	0.62629	3.46154	3.83019	4.88	4.94595		4.27942	0.373686
b3619	rfaD	ECK3609	1790049	0.447334	0.462943	NA	NA	NA	0.455139	2.80114	2.90364				2.85239	0.051254	0.96989	9.33019	0.649769
b3621	rfaC	ECK3611	1790051	-1.26669	-0.468296	NA	NA	NA	-0.867491	0.0541145	0.340176				0.197145	0.143031	0.922527	8.36619	2.45885
b3627	rfaI	ECK3617	1790057	0.396962	0.578208	NA	NA	NA	0.487585	2.49438	3.78623				3.14031	0.645928	0.842978	6.96592	0.78989
b3631	rfaG	ECK3621	1790061	0.318168	0.534316	NA	NA	NA	0.426242	2.0805	3.42229				2.75139	0.670893	1.11563	13.0506	1.69334
b3641	slmA	ECK3631	87082302	-0.813291	-0.331172	NA	NA	NA	-0.572232	0.153713	0.466474				0.310093	0.156381
b3740	rsmG	ECK3733	1790179	0.737088	0.445936	NA	NA	NA	0.591512	5.45868	2.79213				4.12541	1.33327
b3764	yifE	ECK3757	2367277	-0.472848	-0.500728	NA	NA	NA	-0.486788	0.33663	0.315698				0.326164	0.0104658
b3785	wzzE	ECK3777	87082332	-0.436982	-0.543102	NA	NA	NA	-0.490042	0.36561	0.286351				0.32598	0.0396298	-0.887441	0.129586	0.0935021
b3790	rffC	ECK3782	48994970	-0.687442	-0.721939	NA	NA	NA	-0.704691	0.20538	0.189697				0.197539	0.0078414	0.383968	2.42085	0.471146
b3791	rffA	ECK3783	2367285	0.348671	0.390295	NA	NA	NA	0.369483	2.23188	2.45638				2.34413	0.112249	0.129167	1.34638	0.335412
b3806	cyaA	ECK3800	1790238	-0.515831	-0.825074	NA	NA	NA	-0.670452	0.304908	0.149598				0.227253	0.077655
b3826	yigL	ECK3820	48994981	-0.70769	-0.203249	NA	NA	NA	-0.45547	0.196024	0.626255				0.411139	0.215115
b3833	ubiE	ECK3827	48994983	-0.957457	-1.07082	NA	NA	NA	-1.01414	0.110292	0.0849535				0.0976226	0.0126691
b3838	tatB	ECK3831	48994984	-1.68105	-1.06748	NA	NA	NA	-1.37427	0.0208424	0.0856082				0.0532253	0.0323829
b3842	rfaH	ECK3834	1790276	0.258276	0.70111	NA	NA	NA	0.479693	1.81249	5.0247				3.41859	1.6061
b3844	fre	ECK3836	2367314	0.47828	0.870708	NA	NA	NA	0.674494	3.00802	7.42519				5.2166	2.20859
b3849	trkH	ECK3841	48994987	-0.560549	-0.673507	NA	NA	NA	-0.617028	0.275075	0.212077				0.243576	0.0314991
b3857	mobA	ECK3849	1790288	-0.485554	-0.423246	-0.49485	-0.48902	NA	-0.473168	0.326923	0.377358	0.32	0.324324		0.337151	0.0134782
b3860	dsbA	ECK3852	1790291	-0.98576	-0.830145	NA	NA	NA	-0.907952	0.103333	0.147861				0.125597	0.022264
b3870	glnA	ECK3863	1790301	-0.999031	-1.00484	NA	NA	NA	-1.00193	0.100223	0.0988928				0.099558	0.000665252
b3892	fdoI	ECK3885	1790325	0.1632	0.653977	NA	NA	NA	0.408589	1.45613	4.50793				2.98203	1.5259
b3912	cpxR	ECK3905	2367329	-0.621131	-0.63619	NA	NA	NA	-0.628661	0.239259	0.231105				0.235182	0.004077
b3925	glpX	ECK3917	1790360	-0.463005	-0.398112	NA	NA	NA	-0.430559	0.344346	0.399842				0.372094	0.0277481	-0.0644614	0.862062	0.0739005
b3931	hslU	ECK3923	1790366	-1.02597	-1.37265	NA	NA	NA	-1.19931	0.094195	0.0423985				0.0682968	0.0258982
b3942	katG	ECK3934	1790378	-0.693868	-0.0724619	-1.26991	NA	NA	-0.678745	0.202363	0.846327	0.0537149			0.367468	0.243244
b3961	oxyR	ECK3953	1790399	-1.76969	-0.511565	NA	NA	NA	-1.14063	0.0169946	0.307918				0.162456	0.145462
b3966	btuB	ECK3958	1790405	0.370853	0.378557	NA	NA	NA	0.374705	2.34884	2.39088				2.36986	0.021018
b4000	hupA	ECK3992	1790433	0.347422	0.436716	NA	NA	NA	0.392069	2.22547	2.73348				2.47948	0.254007
b4107	phnB	ECK4100	1790546	0.326833	0.43146	NA	NA	NA	0.379147	2.12243	2.7006				2.41151	0.289084
b4115	adiC	ECK4108	2367353	0.288292	0.5159	NA	NA	NA	0.402096	1.94219	3.28019				2.61119	0.669003
b4143	groL	ECK4137	1790586	-0.4478	-1.10266	-1.07398	NA	NA	-0.874814	0.356616	0.0789474	0.0843373			0.1733	0.0916709
b4172	hfq	ECK4168	1790614	-0.886106	-0.459546	NA	NA	NA	-0.672826	0.129985	0.347099				0.238542	0.108557
b4186	yjfC	ECK4182	1790629	0.416719	0.312811	NA	NA	NA	0.364765	2.61047	2.05499				2.33273	0.277737
b4366	bglJ	ECK4356	87082436	0.394586	0.485239	0.455353	0.461182	NA	0.44909	2.48077	3.0566	2.85333	2.89189		2.82065	0.121565
b4509	ylcG	ECK0542	87081756	0.72636	0.304141	NA	NA	NA	0.515251	5.32549	2.01438				3.66994	1.65556
K12	WT																0.0729596	1.18293	0.13342
